# Supplementary material for: Coronavirus M protein impairs cilium during early infection by enhancing the AurA-HDAC6 axis
Source: PLoS Pathog. 2025 Sep 12;21(9):e1013515. doi: 10.1371/journal.ppat.1013515 (PMC12445521; doi:10.1371/journal.ppat.1013515)
Supplement: S1 Table — (XLSX) [file ppat.1013515.s008.xlsx]

## Sheet: Sheet1
Primer	Sequence (5’ - 3’)
PEDV E-F	AACTGCACCTCGGTTCTATCGATGCCACCATGCTACAATT
PEDV E-R	TCGCCCTTGCTCACCATGTCGACTACGTCAATAACAGTAC
PEDV M-F	AACTGCACCTCGGTTCTATCGATGCCACCATGTCTAACGG
PEDV M-R	TCGCCCTTGCTCACCATGTCGACGACTAAATGAAGCACTT
PEDV N-F	AACTGCACCTCGGTTCTATCGATGCCACCATGGCTTCTGT
PEDV N-R	TCGCCCTTGCTCACCATGTCGACATTTCCTGTATCGAAGA
PEDV S-F	CTGCACCTCGGTTCTATCGATGCCACCATGAAGTCTTTAACC
PEDV S-R	GCCCTTGCTCACCATGTCGACAGCTTCGTAAGGTTG
PDCoV E-F	CCAACTGCACCTCGGTTCTATCGATATGGTAGTTGACGAC
PDCoV E-R	CCCCCGCTGCCTCCCCCGCCGACATAGTGAGTGTTTCTGG
PDCoV M-F	AACTGCACCTCGGTTCTATCGATATGTCTGACGCAGAAGA
PDCoV M-R	TGCCTCCCCCGCCCAGGCGAGCGTCACC
PDCoV N-F	CTGCACCTCGGTTCTATCGATATGGCTGCACCAGTGGT
PDCoV N-R	TGCCTCCCCCGCCCGCTGCTGATTCC
PDCoV S-F	GTCCAACTGCACCTCGGTTCTATCGATATGCAGAGAGCTCTATTGA
PDCoV S-R	GCTCACCATGTCGACGGACCCGCCTCCCCCGCT
PEDV M(Δ97-122)-F	GTCCAACTGCACCTCGGTTCTATCGATATGGATTACAAAGATGACGACGA
PEDV M(Δ97-122)-R	GCCAAGCTTGTCGCGGCCGCTTAGACTAAATGAAGCACTT
PEDV M(Δ123-148)-F	AACTGCACCTCGGTTCTATCGATATGGATTACAAAGATGACGACGA
PEDV M(Δ123-148)-R	CCAAGCTTGTCGCGGCCGCTTAGACTAAATGAAGCACTTTCTC
PEDV M(Δ149-174)-F	CTGCACCTCGGTTCTATCGATATGGATTACAAAGATGACGACGATA
PEDV M(Δ149-174)-R	AAGCTTGTCGCGGCCGCTTAGACTAAATGAAGCACTTTCT
PEDV M(Δ175-200)-F	TGCACCTCGGTTCTATCGATATGGATTACAAAGATGACGACGATAA
PEDV M(Δ175-200)-R	GCCAAGCTTGTCGCGGCCGCTTAGACTAAATGAAGCACTTTCTC
PEDV M(Δ201-226)-F	ACTGCACCTCGGTTCTATCGATATGGATTACAAAGATGACGACGAT
PEDV M(Δ201-226)-R	AAGCTTGTCGCGGCCGCTTACCGGACATAGAAAGCCCAAC
PDCoV M(Δ88-112)-F	TGCACCTCGGTTCTATCGATATGGATTACAAAGATGACGACGAT
PDCoV M(Δ88-112)-R	GCTTGTCGCGGCCGCTTACAGGCGAGCGTCACCG
PDCoV M(Δ113-137)-F	AACTGCACCTCGGTTCTATCGATATGGATTACAAAGATGACGACGATA
PDCoV M(Δ113-137)-R	CAAGCTTGTCGCGGCCGCTTACAGGCGAGCGTCACC
PDCoV M(Δ138-162)-F	TGCACCTCGGTTCTATCGATATGGATTACAAAGATGACGACGATAA
PDCoV M(Δ138-162)-R	AAGCTTGTCGCGGCCGCTTACAGGCGAGCGTCAC
PDCoV M(Δ163-187)-F	TGCACCTCGGTTCTATCGATATGGATTACAAAGATGACGACGATAA
PDCoV M(Δ163-187)-R	GCTTGTCGCGGCCGCTTACAGGCGAGCGTC
PDCoV M(Δ188-213)-F	GCACCTCGGTTCTATCGATATGGATTACAAAGATGACGACGATA
PDCoV M(Δ188-213)-R	CAAGCTTGTCGCGGCCGCTTAAACAGCGAATTCTGG
PEDV M(S99A & L100A)-F	ATAATGTACTTTGTCAATGCCGCTCGGTTGTGGCGCAGGACA
PEDV M(S99A & L100A)-R	GTCCAACTGCACCTCGGTTCTATCGATATGGATTACAAAGATGACGACGA
PEDV M(108A & 110A )-F	ATGCTTGGGCGTCTTTCAATCCTGAAACAG
PEDV M(108A &110A)-R	ACGCCCAAGCATGTGTCCTGCGCC
SARS-CoV-2 M-F	AAGGATGATGATGACAAAGTCGACATGGCAGATTCCAACGGT
SARS-CoV-2 M-R	GCGGCCAAGCTTGTCGCGGCCGCTTACTGTACAAGCAA
SARS-CoV-2 M(S99A)-F	GATGTGGCTCAGCTACTTCATTGCTGCTGCCAGACTGT
SARS-CoV-2 M(S99A)-R	AACGCGTACGCGCAAACAGTCTGGCAGCAGCAATGA
SARS-CoV-2 M	CTGTTTGCGCGTACGCGTGCCATGGCGTCATTCAAT
(S108A & W110A)-F
SARS-CoV-2 M	AGTTTCTGGATTGAATGACGCCATGGCACGCGTACG
(S108A & W110A)-R
PDCoV M(98A &100A)-F	CAGAGCTGCAGCGGCACTCTCACCTGAGAG
PDCoV M(98A &100A)-R	GCCGCTGCAGCTCTGGTTTTCATTAATAAGC
PDCoV M(S89A & I90A)-F	TATGACGCAGCTCGCTTATTAATGAAAACCAGATCTGCATGG
PDCoV M(S89A & I90A)-R	TAAGCGAGCTGCGTCATACCAGTACTTGACCCAGGATA
IBV M-F	GGATGATGATGACAAAGTCGACATGTCAAATAAAACAAACTGTACAC
IBV M-R	GGCCAAGCTTGTCGCGGCCGCTCAAGTATACAAGGA
IBV M(S100A & L101A)-F	GTAGGTTACTGGATTCAAGCCGCCCGGCTTTTC
IBV M(S100A & L101A)-R	CTTCGGCAGCGTTTGAAAAGCCGGGCGGCTTGAAT
IBV(S109A & W111A)-F	CTTTTCAAACGCTGCCGAGCCTGGGCGAGCTTCAAC
IBV(S109A & W111A)-R	ATTGGATTCAGGGTTGAAGCTCGCCCAGGCTCGGCA
