# Supplementary material for: Coronavirus M protein impairs cilium during early infection by enhancing the AurA-HDAC6 axis
Source: PLoS Pathog. 2025 Sep 12;21(9):e1013515. doi: 10.1371/journal.ppat.1013515 (PMC12445521; doi:10.1371/journal.ppat.1013515)
Supplement: S2 Table — (XLSX) [file ppat.1013515.s009.xlsx]

## Sheet: Sheet1
siRNA	Sense (5' - 3')	Antisense (5' - 3')
siAurA-1	ACCACAGUUCCACCUGGCGTT	CGCCAGGUGGAACUGUGGUTT
siAurA-2	AAAUUGGCCGCCCGCUGGGTT	CCCAGCGGGCGGCCAAUUUTT
siAurA-3	UAAUCCUGGAAUACGCACCTT	GGUGCGUAUUCCAGGAUUATT
siHDAC6-1	GGUGGCUAUAACCUGAUAUTT	AUAUCAGGUUAUAGCCACCTT
siHDAC6-2	CACCUAUGAUUCGGUUUAUTT	AUAAACCGAAUCAUAGGUGTT
siHDAC6-3	GCACUCAGCACUUAUUUGATT	UCAAAUAAGUGCUGAGUGCTT
