# Supplementary material for: Coronavirus M protein impairs cilium during early infection by enhancing the AurA-HDAC6 axis
Source: PLoS Pathog. 2025 Sep 12;21(9):e1013515. doi: 10.1371/journal.ppat.1013515 (PMC12445521; doi:10.1371/journal.ppat.1013515)
Supplement: S3 Table — (XLSX) [file ppat.1013515.s010.xlsx]

## Sheet: Sheet1
Figure 1C	G0	Mock	PEDV	PDCoV		Figure 1D	G0	Mock	PEDV	PDCoV		Figure 1F	G0	Mock	PEDV	PDCoV		Figure 1G	G0	Mock	PEDV	PDCoV		Figure 1I	G0	Mock	PEDV	PDCoV		Figure 1J	G0	Mock	PEDV	PDCoV
	39.66	42.37	16.44	14.49			5	7	6	3			45.78	52.29	17.2	15.94			6	2	2	1			41.94	52.63	24.32	21.74			2	3	6	4
	42.86	46.15	18.18	16.9			5	4	2	1			44.44	44.64	14.81	22.1			8	13	1	2			53.57	54.17	22.22	35			4	5	2	3
	44.23	50.94	30.88	14.8			4	3	3	7			51.16	54.21	26.7	15.88			3	2	3	4			48.15	55.56	25.53	30.76			4	6	5	1
	54.55	36.56	20.83	22.58			3	6	2	1			48.56	48.04	23.33	26.4			2	7	1	2			50	44	23.33	20			6	7	8	1
	43.64	39.22	21.13	23.64			4	6	2	2			53.93	48.92	20.92	21.54			6	6	2	3			52.78	46.43	18.52	21.95			4	6	2	2
							10	4	5	1									2	5	2	2									7	2	3	5
							8	5	7	6									9	3	8	1									9	6	3	1
							2	4	2	2									3	4	2	3									2	2	1	2
							4	3	9	5									2	3	2	6									10	4	5	1
							7	2	3	5									2	5	1	4									8	9	4	1
							2	2	1	2									5	6	1	6									5	4	2	1
							2	3	1	1									5	11	1	2									3	6	2	1
							2	8	6	7									2	1	1	2									5	5	2	3
							3	5	3	9									2	2	1	3									5	5	5	5
							6	7	10	4									3	5	3	2									6	2	1	4
							2	3	2	4									3	5	4	3									4	3	3	7
							2	7	1	8									2	3	7	1									2	4	2	2
							6	3	1	3									9	4	5	1									2	3	1	1
							9	11	4	5									8	4	5	5									9	5	5	1
							5	2	1	2									3	12	6	3									3	12	2	6
							2	2	1	1									2	1	1	3									3	5	1	9
							5	5	5	5									3	2	1	6									6	3	1	3
							6	2	1	7									5	8	6	2									5	3	3	1
							4	5	2	3									2	3	7	1									3	8	3	5
							3	8	3	5									7	6	5	6									7	2	4	3
							6	7	4	1									13	13	2	2									9	11	4	5
							9	6	3	1									3	4	2	1									4	8	2	5
							4	9	2	2									5	10	1	3									5	2	1	2
							9	5	6	1									6	2	1	3									5	4	2	1
							6	7	8	1									2	4	4	2									8	5	7	6
							7	4	8	2									4	9	7	6									6	7	10	4
							5	4	2	1									3	2	5	9									7	4	8	2
							5	5	2	3									3	2	6	7									2	8	6	7
							2	2	4	1									6	2	1	5									2	2	4	1
							4	8	2	5									4	2	3	3									11	6	6	2
							3	12	2	6									10	2	4	2									8	2	5	4
							8	5	2	1									2	2	1	1									2	7	4	1
							5	3	3	1									10	7	4	10									6	7	4	1
							6	2	3	2									10	6	9	1									6	2	3	2
							7	2	4	3									2	11	1	2									8	5	2	1
							2	3	1	7									4	3	2	2									2	4	3	2
							6	2	1	4									4	2	1	4									4	9	2	2
							4	6	5	1									2	5	6	3									2	7	1	8
							5	2	6	1									3	2	4	1									4	3	9	5
							8	9	4	1									2	2	1	7									2	2	1	1
							11	6	6	2									4	2	1	4									5	7	6	3
							8	2	5	4									6	7	5	4									9	5	6	1
							9	5	5	1									2	2	2	2									5	2	6	1
							2	7	4	1									2	2	2	1									2	3	2	4
							2	4	3	2									5	2	1	1									2	3	1	7
							2	3	6	4									2	14	6	2									3	5	3	9
							3	5	1	9									4	2	1	4									6	2	1	7
							7	14	2	2									4	1	1	5									7		2
							5	11	2	2									2	3	1	5									5		2
							6	2	3	5									5	2	5	2									6		3
							2	6	2	7									3	2	7	3									2		2
							6	2	1	2									2	4	3	2									6		1
							6	3	2	9									7	2	1	2									6		2
							6	2	3	3									6	6	3	3									6		3
							12	3	3	1									2	4	3	1									12		3
							5	6	6	1									10	5	4	6									5		6
							2	2	1	6									8	2		1									2		1
							6	3	1	3									14	8		1									6		1
							3	2	4	10									2	2		4									3		4
							2	2	3	2									5	2		3											3
							4	2	2	1									6	4		2											2
							2	4	1	1									3	2		1
							6	5	5	4									5	3		1
							13	6	7	1									5	2		2
							3	8	3	1									2	2		1
							2	4	3	5									4	2		3
							4	10	1	1									1	12		1
							7	13	1	2									10	2		5
							3	4	2	3									2	3		6
							4	7	1	4									7	4		1
							5	5	1	3									2	4		1
							2	5	2	2									8	2
							5	6	1	6									2	3
							2	2	3	7									3	3
							6	8	1	2									2	2
							3	2	5	2									1	2
							2	2	6	2									2	12
							3	4	1	4									3	2
							2	2	1	2									2	9
							5	3	2	2									4	2
							4	2	3	2									2	1
							2	2	7	3									2	2
							2	2	4	3									7	1
							6	12	1	4									6	2
							4	2	1	1									2	11
							3	3	1	1									2	9
							10	4	2	5									3	5
							10	4	2	6									2	6
							5	2	1	4									4	9
							2	3	3	6									9	2
							5	3	2	1									11	8
							8	2	1	5									2	10
							9	2	5	4									3	2
							2	12	1	3									2	2
							3	2	2	6									5	2
							2	9	3	1									2	5
							7	2		2									10	2
							8	1		2									12	7
								2		3									2	5
								1		2									4	3
								2		1									3	2
								11		2									2	5
								9		3									6	6
								5		3									5	7
								6		6									2	2
								9		1									6	2
								2		1									4	5
								8		4									3	3
								10		3									10	3
								2		2									13	11
								2		1									6	1
								2											3	1
								5											2	2
								2												1
								7												4
								5												3
								3												1
								2												5
								5												9
								6												5
								7												2
								2												2
								2												3
								5												5
								3												2
								3												2
								11												2
								1												5
								1												4
																				13
																				5
																				2
																				6
																				2
																				3
																				10
																				9
																				3
																				3
																				3
																				1
																				1
																				4
																				1
																				3
																				2
																				2
																				3
																				12
																				2
																				1
																				3
																				2
																				3
																				1
																				2
																				4
																				2
																				6
																				2
																				2
																				5
																				2
