# Supplementary material for: Coronavirus M protein impairs cilium during early infection by enhancing the AurA-HDAC6 axis
Source: PLoS Pathog. 2025 Sep 12;21(9):e1013515. doi: 10.1371/journal.ppat.1013515 (PMC12445521; doi:10.1371/journal.ppat.1013515)
Supplement: S4 Table — (XLSX) [file ppat.1013515.s011.xlsx]

## Sheet: Sheet1
Figure 3B	HA-vector	HA-AurA	flag-vector	flag-HDAC6		Figure 3C	HA-vector	HA-AurA	flag-vector	flag-HDAC6		Figure 3E	HA-vector	HA-AurA	flag-vector	flag-HDAC6		Figure 3F	HA-vector	HA-AurA	flag-vector	flag-HDAC6		Figure 3H	HA-vector	HA-AurA	flag-vector	flag-HDAC6		Figure 3I	HA-vector	HA-AurA	flag-vector	flag-HDAC6
	43.64	14.86	48.31	15.19			6	1	8	2			45.45	18.18	52.54	16.44			11	3	2	6			45.78	21.74	48.29	24.49			2	6	3	4
	42.76	9.37	46.61	17.2			9	4	11	5			46.23	16.9	48.51	16.88			4	1	6	1			41.94	22.22	42.63	15			3	2	4	3
	50.93	20.21	53.72	9.8			2	1	2	2			50.5	20.83	49.54	10.83			4	4	3	2			51.16	16.88	44.21	7.89			5	6	6	1
	51.03	10.83	48.64	12.6			7	2	14	2			48.56	27.58	48	7.58			5	4	5	5			53.57	10.83	45.56	20			6	1	12	4
	47.61	11.13	48.92	11.88			2	4	2	3			45.63	11.13	50.51	13.64			2	3	4	5			48.15	11.13	52.78	18.52			4	9	2	2
							2	1	13	7									7	1	13	2									2	1	2	2
							3	5	2	2									5	1	5	3									5	2	6	1
							6	1	3	3									6	5	5	4									8	9	4	1
							5	2	4	1									2	6	2	2									8	7	5	6
							9	3	16	1									2	9	7	6									5	3	3	1
							2	1	7	8									9	2	1	5									2	1	3	1
							3	3	8	5									2	3	2	2									4	1	10	1
							13	7	6	1									7	3	2	2									2	4	7	1
							6	1	2	4									2	2	5	2									5	1	5	3
							5	5	5	5									6	7	8	2									3	1	5	9
							4	3	2	2									2	1	2	6									4	3	3	7
							2	6	8	7									4	1	7	4									2	2	5	2
							3	2	12	6									2	3	2	7									4	6	5	1
							5	2	3	2									5	6	1	6									9	11	4	5
							2	2	4	2									9	7	5	4									6	1	3	3
							11	6	6	2									2	1	2	2									2	2	4	2
							3	2	4	3									3	3	8	1									5	2	3	2
							2	2	3	4									6	5	1	4									2	3	2	7
							6	3	2	3									5	2	4	1									11	6	6	2
							3	1	3	1									5	2	1	3									5	4	2	1
							7	8	4	2									5	5	3	2									4	2	12	1
							3	1	5	9									3	1	3	1									2	1	2	2
							5	2	4	1									5	6	6	1									4	7	3	5
							2	6	2	2									4	2	6	2									6	2	1	4
							5	1	2	2									6	1	12	4									4	8	2	5
							2	6	3	4									6	2	4	1									6	1	8	2
							4	1	7	4									5	2	3	2									6	2	1	7
							2	1	4	1									5	6	7	3									4	1	2	1
							4	2	8	5									2	2	4	2									10	5	4	1
							6	1	3	3									6	4	5	1									7	2	14	2
							5	3	3	1									2	3	2	2									2	6	2	2
							4	2	6	2									5	1	6	6									2	3	2	4
							9	6	5	1									8	2	2	1									2	3	4	2
							6	2	7	4									4	7	13	5									4	2	6	2
							5	6	7	3									5	4	2	1									4	3	2	2
							4	1	2	1									13	7	6	1									4	5	2	3
							6	3	2	2									4	3	1	5									9	5	5	1
							5	1	5	3									3	12	6	3									2	4	2	3
							6	1	12	4									10	2	4	5									3	1	4	4
							4	5	6	1									9	2	1	3									13	7	6	1
							6	5	5	4									7	2	3	4									3	8	3	5
							3	1	4	4									4	3	3	7									6	3	1	3
							2	3	2	2									2	2	11	4									6	3	2	3
							2	2	5	2									3	5	2	2									3	4	2	8
							13	2	6	1									6	5	4	3									5	1	6	6
							10	5	4	1									2	2	1	1									10	2	4	5
							8	2	5	1									2	7	2	3									2	7	2	3
							2	3	2	7									3	6	6	2									5	5	2	3
							5	2	11	2									13	2	6	1									2	3	2	2
							4	3	3	7									6	4	1	3									7	2	4	3
							5	6	2	1									2	3	7	1									7	1	13	2
							2	2	6	7									7	8	6	2									6	7	10	4
							4	2	12	1									10	5	4	1									6	3	2	5
							4	2	5	3									2	4	2	3									12	3	3	1
							2	1	2	1									2	5	4	6									5	6	7	3
							2	1	3	1									3	1	4	4									5	2	11	2
							8	7	5	6									12	3	3	1									3	5	2	2
							4	1	10	1									2	2	2	1									9	5	6	1
							3	3	8	1									4	3	2	2									2	3	1	7
							5	6	6	1									6	1	3	3									6	2	3	2
							2	4	7	1									6	2	1	7									6	2	3	6
							6	1	2	7									9	2	1	6									6	1	2	2
							2	4	2	1									6	6	2	3									5	5	5	5
							9	5	5	1									2	4	2	3									5	2	4	1
							6	1	2	2									2	3	8	1									3	3	5	9
							2	1	2	2									7	3	2	5									8	5	2	4
							8	4	9	1									14	3	2	2									3	1	3	1
							7	4	2	3									2	2	4	2									7	3	2	5
							8	5	2	4									3	4	12	8									6	7	4	1
							2	3	4	2									8	7	5	6									2	6	8	7
							6	8	7	1									8	1	7	2									2	1	2	6
							6	4	7	1									2	2	1	4									4	1	7	4
							2	3	4	5									3	2	4	3									5	2	1	2
							2	7	2	3									2	2	1	1									9	6	3	1
							3	3	5	9									4	2	12	1									7	4	8	2
							4	7	3	5									3	6	3	1									13	2	6	1
							5	2	5	3									2	1	4	1									2	2	1	1
							12	3	3	1									5	2	1	2									2	3	4	5
							6	3	2	5									6	7	4	1									2	2	6	7
							6	2	3	6									6	3	7	1									6	5	5	4
							7	1	13	2									3	2	3	3									3	3	8	1
							7	3	2	5									4	1	10	1									2	7	1	8
							2	1	2	6									8	2	1	4									3	12	2	6
							14	2	9	2									6	4	3	1									2	1	4	1
							5	1	6	6									5	4	4	2									6	7	8	1
							10	2	4	5									6	1	8	2									8	5	2	1
							3	4	2	8									4	2	5	2									2	2	4	1
							10		4	6									10		4	6									10		4	6
							5		2	4									5		2	4									5		2	4
							2		3	6									2		3	6									2		3	6
							5		3	1									5		3	1									5		3	1
							8		2	5									8		2	5									8		2	5
							9		2	4									9		2	4									9		2	4
							2		12	3									2		12	3									2		12	3
							3		2	6									3		2	6									3		2	6
							12		9	1									12		9	1									12		9	1
							7		2	2									7		8	2									7		2	2
							8		1	2									8		1	2									8		1	2
									2	3											2	3											2	3
									10	2											10	2											10	2
									2	1											2	1											2	1
									11	2											11	2											11	2
									9	3											9	3											9	3
									5	3											5	3											5	3
									6	6											6	6											6	6
									9	1											9	1											9	1
									2	1											2	1											2	1
									8	4											8	4											8	4
									10	3											10	3											10	3
									2	2											2	2											2	2
									2	1											2	1											2	1
									2												2												2
									5												5												5
									2												1												2
									7												7												7
									5												5												5
									3												3												3
									2												2												2
									5												5												5
									6												6												6
									7												7												7
									2												2												2
									2												2												2
									5												5												5
									3												3												3
									3												3												3
									11												11												11
									1												1												1
									1												9												1
