# Supplementary material for: Coronavirus M protein impairs cilium during early infection by enhancing the AurA-HDAC6 axis
Source: PLoS Pathog. 2025 Sep 12;21(9):e1013515. doi: 10.1371/journal.ppat.1013515 (PMC12445521; doi:10.1371/journal.ppat.1013515)
Supplement: S5 Table — (XLSX) [file ppat.1013515.s012.xlsx]

## Sheet: Sheet1
Figure 4A (top and left)	NC	Mock	PEDV	PDCoV		Figure 4A (top and right)	NC	Mock	PEDV	PDCoV		Figure 4A (bottom and right)	NC	Mock	PEDV	PDCoV		Figure 4B (up and left)	NC	Mock	PEDV	PDCoV		Figure 4B (top and right)	NC	Mock	PEDV	PDCoV		Figure 4B (bottom and right)	NC	Mock	PEDV	PDCoV		Figure 4C (up and left)	NC	Mock	PEDV	PDCoV		Figure 4C (top and right)	NC	Mock	PEDV	PDCoV		Figure 4C (bottom and right)	NC
	38.37	34.23	34.71	33.66			4.386	4.907	4.479	3.698			1.617	4.507	1.923	2.082			48.62	53.29	54.84	58.87			4.293	3.749	1.658	4.226			6.713	2.519	3.514	3.072			40.31	36.63	34.12	34.95			3.614	3.009	3.303	3.119			2.747
	38.27	33.87	35.35	40.23			3.676	2.977	1.626	4.357			1.597	4.348	2.429	1.44			62.66	50	51.72	60			3.599	2.986	2.381	2.011			3.239	3.562	3.082	3.589			32.73	35.09	40	47.67			3.246	2.217	4.123	2.752			2.484
	35.64	35.45	36.21	35.23			2.951	5.3	1.826	1.418			1.898	1.768	2.402	4.464			54.07	51.63	50.76	47.22			2.778	3.239	5.43	1.773			1.656	4.198	1.669	2.024			34.81	39.67	33.01	35.64			2.232	3.282	3.125	9.52			2.951
	34.51	36.59	31.13	33.63			3.745	1.971	1.935	5.233			5.384	3.43	5.141	2.747			64.74	47.79	60	56.41			2.283	4.388	1.669	2.65			2.928	1.995	8.343	2.969			37.5	35.96	38.1	32.29			3.157	2.569	3.858	4.024			1.394
	32.84	32.04	37.37	35.11			2.844	1.778	3.31	4.763			3.293	1.526	1.44	3.872			53.33	55.09	52.94	56.43			3.358	4.166	3.328	4.511			4.323	1.335	2.862	3.082			38.97	36.19	33.33	44.05			1.692	2.392	3.858	2.777			2.011
	33.7	40.74	33.71	37.33			4.053	1.976	2.667	7.788			2.321	1.44	1.821	2.054			61.76	57.59	51.16	68.24			1.738	3.399	1.863	3.397			3.154	3.415	2.318	3.072			34.78	34.86	34.57	41.86			4.299	3.783	3.642	3.246			4.333
	35.29	35.48	37.72	32.77			4.006	3.423	4.652	2.663			5.466	1.759	2.993	3.965			53.13	54.65	56.62	55.78			4.138	3.979	3.223	3.717			2.407	2.111	2.918	2.763			35	35.64	33.64	29.91			2.752	3.125	3.026	4.816			2.989
	34.38	35.04	34.31	33.64			4.384	2.363	2.07	7.842			2.823	3.293	1.964	4.247			63.7	57.32	57.5	56.86			2.087	5.193	3.263	4.377			6.189	1.707	2.462	2.048			36.59	33.58	33.77	33.86			1.692	2.14	2.901	4.411			2.521
	37.89	35.2	35	33.03			4.01	2.874	5.302	2.289			2.273	1.288	2.972	4.247			63.5	57.41	56.15	59.15			5.166	4.035	4.72	5.115			1.527	2.619	2.827	2.827			34.17	36.36	34.62	38.89			1.985	2.627	3.076	3.308			5.607
							4.223	3.557	4.953	4.853			2.287	1.526	3.283	3.641									2.596	4.667	4.302	1.9			1.593	1.656	2.428	8.017									5.111	2.051	3.505	2.556			4.078
Figure 4A (bottom and left)	NC	Mock	PEDV	PDCoV			3.922	1.783	6.885	3.149			2.557	1.685	2.679	2.457		Figure 4B (bottom and left)	NC	Mock	PEDV	PDCoV			6.642	2.494	2.769	3.11			2.342	2.372	3.565	3.805		Figure 4C (bottom and left)	NC	Mock	PEDV	PDCoV			4.299	5.762	1.835	1.95			4.033
	34	38	37	39			3.801	1.506	2.328	4.105			2.726	1.972	2.5	4.448			53.33	56.29	55.4	47.11			3.5	9.241	4.736	2.935			3.338	1.824	2.521	4.163			32.56	32.71	35.51	38			1.479	3.373	2.35	3.67			2.105
	33	34	42	41			4.596	2.051	2.923	2.222			5.327	1.36	5.698	3.804			52.74	53.95	66.89	46.67			3.423	9.786	2.636	6.985			1.242	2.16	2.996	2.353			38.46	36.97	39.8	33			1.479	3.447	3.619	3.715			3.613
	38	40	35	34			4.665	4.173	3.562	5.648			3.159	2.382	3.545	2.768			50.54	54.26	55.46	57.99			3.274	3.529	2.261	2.599			2.26	2.168	2.918	3.869			42.57	38.28	39.76	37			2.496	5.196	1.976	4.236			4.534
	33	38	36.96	44			4.264	3.394	2.427	3.428			3.863	3.677	1.898	2.514			51.19	49.32	51.77	58.46			2.132	6.267	2.945	1.961			2.619	2.407	3.62	4.873			41.35	33	33.94	38			2.556	2.14	2.209	2.148			2.787
	34	38	37	35			3.212	1.308	4.182	4.209			8.232	5.874	2.857	3.508			55.48	51.89	50.35	41.15			3.09	1.826	1.9	2.655			4.061	5.055	2.946	3.367			38.94	38	37.11	44			3.447	3.505	2.866	3.783			2.492
	39	38	41	36			4.003	5.571	2.185	3.349			3.072	2.907	1.526	1.983			51.72	54	57.33	55.06			2.132	2.06	3.953	2.615			3.514	2.32	4.351	3.124			36.45	42	37.4	38			2.299	2.413	3.922	3.119			3.514
	41	35	34	32.17			3.557	4.763	2.413	3.863			3.041	2.15	2.09	3.361			55.22	57.89	52.26	53.57			5.535	3.524	2.328	5.779			4.644	2.881	1.783	3.161			32.71	41	31.58	33.96			2.752	3.711	1.641	5.691			3.564
	32	37	37	37			3.931	2.411	2.152	2.913			2.6	2.143	1.759	2.222			49.76	58.08	59.88	47.24			5.936	4.028	3.749	2.283			1.747	3.281	2.769	2.534			36.97	39	42.86	34.18			2.217	2.959	3.383	2.092			4.537
	35	36	32	36			3.772	5.848	2.931	3.425			2.158	2.259	1.786	4.276			49.7	52.83	50.71	50			9.449	3.07	1.473	2.199			3.867	2.407	2.514	2.521			38.28	36	40.78	37.86			4.361	3.204	3.308	4.442			9.294
							3.023	2.365	1.358	3.683			1.964	2.158	3.124	1.638									4.985	2.901	5.474	3.09			2.963	1.41	5.909	3.565									1.95	2.35	1.433	3.323			2.045
							3.681	2.051	2.014	3.293			3.283	3.083	1.932	4.104									2.801	6.53	2.831	1.801			3.46	3.338	1.924	9.066									6.487	4.319	1.916	2.392			2.028
							2.982	3.088	2.193	3.04			1.898	1.143	1.685	3.361									5.358	3.353	1.847	3.149			2.573	3.297	1.89	2.54									4.543	3.67	2.299	3.969			2.028
							4.278	5.444	1.52	3.023			1.932	1.646	2.72	2.058									3.012	2.715	6.174	4.901			2.095	4.475	3.458	3.731									2.217	3.204	2.392	6.036			3.775
							3.923	6.532	2.818	3.533			1.646	2.273	2.956	4.207									2.778	1.926	3.26	2.901			3.538	2.986	1.81	2.867									4.407	3.462	2.901	2.462			2.261
							4.618	1.532	2.859	1.066			3.041	1.646	5.89	1.003									2.764	5.052	3.17	2.328			2.372	2.821	3.714	2.918									3.481	3.901	2.27	2.866			3.124
							4.794	3.387	1.783	1.41			2.328	2.036	2.382	3.223									1.883	2.617	3.358	7.233			1.933	3.037	2.064	4.89									2.392	2.901	2.549	1.336			1.532
							3.478	5.275	3.597	1.745			1.25	6.438	2.321	4.111									3.728	2.813	2.585	2.935			2.519	3.148	2.064	5.221									1.835	1.95	1.816	3.491			4.295
							4.056	6.89	2.851	2.083			2.082	4.153	2.259	4.135									2.859	4.055	2.687	1.942			3.405	5.264	3.401	5.381									4.16	2.092	3.267	3.888			1.757
							2.003	3.513	3.207	5.894			2.637	4.076	6.113	3.889									1.646	1.757	4.018	2.328			2.696	3.924	1.717	2.048									3.383	3.383	1.323	3.871			1.167
							1.33	2.88	3.446	3.488			1.44	2.929	5.117	3.332									2.005	4.384	6.845	1.561			3.104	1.824	2.462	5.526									2.076	3.505	3.373	2.148			3.324
							2.242	1.577	2.672	1.398			2.158	3.179	3.03	2.529									2.941	8.683	7.372	6.515			3.562	2.986	1.708	1.999									1.397	4.041	2.202	2.672			2.127
							2.31	3.68	1.925	1.52			1.898	2.09	1.923	0.714									7.717	4.637	2.648	2.704			4.483	2.23	3.166	1.669									5.18	4.442	3.114	2.872			1.123
							5.029	4	1.33	0.914			1.864	2.15	1.996	1.835									4.822	2.835	2.922	8.75			1.933	2.238	2.946	3.114									2.27	3.563	2.752	2.392			4.803
							4.678	1.616	3.475	3.279			2.557	3.036	1.795	1.395									7.516	5.112	3.472	1.883			1.852	2.821	3.514	3.337									5.359	3.94	3.818	3.688			3.109
							5.391	2.138	2.62	4.438			3.965	6.074	1.395	0.714									3.497	3.142	3.619	1.679			1.493	1.186	2.918	2.462									3.204	4.543	3.778	2.801			4.006
							3.927	1.71	2.138	1.926			1.694	4.072	3.322	3.194									2.29	2.39	6.003	2.087			3.065	1.186	1.28	3.624									2.758	4.438	8.368	2.854			4.537
							5.528	2.124	4.422	2.052			3.767	1.923	5.36	2.778									5.187	3.837	3.529	9.175			3.405	0.997	1.28	8.576									1.513	4.074	2.14	4.236			4.945
							1.976	6.353	3.112	2.564			1.071	6.25	3.041	2.557									2.948	7.745	2.285	2.996			2.986	4.555	2.635	2.462									1.844	4.14	2.728	2.14			2.963
							3.196	1.818	5.006	8.693			1.972	3.993	2.679	2.429									4.908	9.366	2.879	2.14			1.527	2.651	2.833	1.924									3.282	2.987	2.496	2.018			1.634
							3.349	1.521	3.815	2.454			0.714	2.429	2.823	3.788									2.724	3.581	3.186	2.285			5.739	2.003	1.999	3.161									1.807	4.587	2.901	2.549			1.738
							3.588	4.26	4.738	2.299			1.44	3.159	4.507	3.119									4.993	2.484	4.444	1.706			2.003	3.276	1.924	3.899									3.715	2.469	5.735	4.407			3.267
							3.243	2.293	3.165	3.84			1.44	1.377	6.451	2.349									3.036	3.546	2.256	2.39			1.933	2.415	2.268	2.318									1.835	6.669	3.674	4.284			1.757
							3.894	2.996	3.599	3.1			1.395	2.929	3.159	4.591									3.26	4.165	2.102	2.246			3.777	1.493	2.534	5.183									1.692	4.464	2.35	1.807			5.517
							5.189	2.102	4.073	3.309			1.198	2.131	3.194	3.517									3.637	3.495	1.942	2.23			1.747	2.095	3.207	1.708									4.184	3.94	2.14	2.209			3.349
							4.365	2.475	2.459	3.745			1.429	4.629	3.283	3.293									3.901	2.003	2.459	3.025			2.893	2.436	1.267	2.428									3.323	7.939	1.578	1.844			3.885
							3.217	4.432	4.078	4.354			1.44	5.001	2.09	2.18									2.508	3.1	1.298	5.45			1.995	1.852	2.179	3.479									1.807	1.284	3.303	2.496			2.663
							4.21	2.169	5.993	3.811			1.597	8.106	6.237	3.119									10.268	2.31	2.663	2.199			1.757	3.445	2.024	5.59									4.598	3.853	2.092	7.165			5.529
							2.813	4.537	2.457	4.01			1.685	2.093	3.767	3.449									2.211	2.868	2.224	3.876			1.493	2.833	1.214	3.093									2.299	6.263	3.167	3.871			2.328
							1.553	2.572	5.754	3.598			0.962	4	3.642	3.616									5.025	3.765	2.773	3.023			3.759	1.171	4.873	2.064									3.368	4.268	2.392	7.892			5.044
							3.725	4.025	5.36	2.819			1.607	2.031	4.657	1.694									1.976	4.253	2.111	2.261			2.778	4.889	2.318	2.514									2.385	3.054	1.985	4.816			2.481
							2.844	2.051	2.578	2.866			1.129	1.718	2.778	2.429									6.134	2.381	2.111	2.813			1.348	2.696	2.179	2.111									3.642	3.711	2.051	4.587			2.459
							4.64	2.926	2.537	1.935			7.003	2.648	5.003	6.212									1.754	3.101	3.337	3.3			1.707	2.111	3.077	2.462									7.565	2.627	2.549	3.026			2.764
							4.537	2.471	3.149	2.411			4.553	2.939	4.718	2.575									2.432	5.121	8.735	1.883			1.571	1.933	1.949	3.008									2.987	2.392	2.051	2.092			3.07
							6.03	2.561	2.246	3.07			7.511	2.255	4.029	2.907									3.324	2.686	4.83	2.951			1.861	2.619	2.268	3.482									4.224	5.283	3.125	3.282			3.036
							3.901	1.675	4.511	2.397			5.96	4.007	2.637	2.732									2.667	2.941	3.077	2.519			2.651	1.907	2.918	3.077									1.731	2.27	2.232	2.608			1.1
							3.349	2.334	3.557	1.699			4.076	4.102	6.667	2.237									3.368	2.13	2.428	2.778			2.111	2.753	2.918	2.572									5.324	3.246	2.959	3.563			2.209
							3.036	3.065	3.379	2.634			2.273	2.767	1.646	4.808									3.989	2.199	2.064	2.256			2.491	1.493	1.958	3.818									6.209	3.373	1.816	6.987			2.586
							2.283	2.378	3.875	1.809			3.953	2.109	3.164	1.617									2.209	2.459	2.54	9.613			1.852	1.707	1.557	3.779									2.608	3.383	1.662	2.872			2.484
							4.151	3.854	4.159	1.679			3.9	3.153	1.263	2.036									2.457	2.837	1.853	2.268			3.065	1.933	3.986	3.986									4.678	2.801	2.217	4.123			3.299
							3.928	2.88	2.844	8.806			3.041	2.071	1.263	2.321									5.372	5.8	2.289	2.598			2.253	4.747	3.124	2.969									2.496	2.959	2.646	2.758			2.07
							3.39	2.596	4.497	4.069			1.759	2.66	1.143	2.945									3.149	4.012	2.36	1.813			1.852	3.037	1.958	2.179									2.385	2.448	2.987	2.092			3.117
							3.653	1.989	4.566	7.447			2.685	2.749	1.526	3.219									3.952	6.393	1.999	1.801			3.276	3.818	2.304	2.179									3.373	2.964	3.157	2.24			2.598
							4.222	1.676	2.268	2.373			3.933	3.136	1.821	3.124									3.036	4.342	2.202	2.357			1.242	3.4	1.863	6.994									1.116	3.054	3.413	3.858			3.837
							2.494	2.348	3.686	2.532			3.124	3.686	2.525	1.607									2.108	3.552	2.896	2.612			1.833	2.238	2.318	4.614									3.167	2.209	2.148	1.692			4.069
							4.806	2.374	3.923	2.801			3.322	3.12	2.885	2.09									2.711	3.063	2.304	3.102			2.491	3.164	1.924	2.896									2.854	1.985	3.251	2.469			4.819
							4.976	4.293	2.339	3.799			3.571	2.869	1.617	2.929									3.229	3.557	3.303	2.481			1.747	2.07	2.918	2.572									2.901	2.901	2.392	4.319			4.308
							1.461	1.609	5.407	3.471			2.18	2.48	3.616	2.772									3.695	1.757	2.381	2.853			1.493	3.704	2.514	5.277									3.491	3.961	2.627	2.608			3.952
							5.112	2.42	1.115	1.269			2.879	2.609	4.553	3.754									3.525	3.17	1.619	3.177			2.471	2.969	2.946	1.991									2.987	2.627	1.95	3.674			4.399
							4.528	5.308	1.531	1.201			3.822	6.159	3.558	3.642									4.084	6.157	2.462	2.328			2.471	5.972	4.419	3.238									2.987	2.672	3.308	2.758			5.36
							5.066	3.898	1.427	2.813			3.754	5.62	1.923	3.796									2.493	2.211	1.708	3.121			2.357	1.707	1.717	2.514									1.231	5.874	1.807	2.448			3.885
							2.246	1.308	2.508	3.228			6.86	2.71	2.945	3.822									1.684	8.86	2.064	1.773			1.677	3.338	2.36	1.863									2.627	2.801	3.204	3.901			4.585
							2.005	2.165	0.822	3.936			2.328	3.913	3.194	3.642									2.996	4.657	2.318	3.117			2.111	2.291	3.818	2.428									3.505	3.373	2.595	3.267			5.508
							2.884	2.268	2.052	3.423			2.823	5.792	3.754	3.847									3.117	3.202	1.9743	2.764			2.734	3.234	1.863	4.378									5.138	4.14	2.549	3.67			2.011
							2.778	1.837	1.9	3.081			1.536	1.572	2.328	3.369									6.667	1.942	2.172	2.102			2.881	1.995	1.958	3.082									5.4	3.783	2.728	2.752			4.541
							4.534	3.513	2.042	3.11			2.685	2.835	2.679	4.825									3.004	2.07	0.9427	2.256			1.757	2.168	2.462	2.304									3.818	3.922	2.092	4.7			3.368
							4.105	3.368	0.862	4.55			1.821	2.266	2.328	3.369									2.508	6.783	2.289	1.684			4.417	0.828	2.862	3.458									1.336	5.691	1.807	2.209			1.373
							2.459	3.714	2.86	2.437			1.263	1.357	3.234	4.792									2.459	3.229	2.462	2.268			1.171	2.491	3.66	2.435									2.627	4.442	1.692	3.563			1.826
							5.224	3.723	4.003	1.577			2.036	1.754	2.143	2.143									4.022	2.494	3.161	1.773			4.882	2.342	4.993	2.572									3.251	2.24	2.777	3.715			3.478
							4.173	6.368	1.55	3.217			2.993	2.06	4.805	1.536									1.874	2.866	3.082	1.883			2.986	1.747	2.827	2.172									3.009	5.629	4.062	2.496			1.801
							4.365	4.848	2.087	1.475			3.664	2.469	5.309	2.172									2.371	2.747	4.067	2.299			9.428	1.747	3.593	2.54									3.204	6.946	4.76	2.496			4.675
							4.864	1.931	5.391	2.855			2.209	2.693	1.821	3.041									2.484	2.88	2.969	2.209			6.872	2.095	3.114	3.263									3.323	7.087	2.575	3.505			8.318
							4.101	3.808	1.37	2.559			1.923	2.192	1.263	2.287									2.573	2.903	2.179	2.29			6.484	3.154	4.557	2.985									1.731	4.678	5.257	1.916			1.757
							2.741	2.977	4.452	4.895			2.795	3.86	2.72	2.956									3.153	3.64	2.715	2.028			2.32	2.579	3.166	3.077									2.801	2.959	3.711	3.952			1.225
							4.566	2.011	5.2	2.369			2.538	1.366	2.863	1.515									2.211	3.522	3.953	1.757			3.75	1.969	3.328	1.717									2.627	5.614	3.94	4.224			2.328
							3.349	5.839	4.044	1.954			2.402	3.761	1.617	2.525									2.539	2.209	1.557	1.926			1.41	6.481	3.263	3.124									2.385	4.941	3.383	3.853			2.724
							4.541	1.482	3.419	1.754			3.412	1.377	2.993	1.864									3.149	16.713	2.715	1.382			3.494	2.003	3.97	4.857									1.871	4.028	2.051	3.922			2.246
							3.217	1.142	2.381	4.621			3.293	1.931	2.328	1.923									1.801	5.929	2.918	1.926			2.802	1.656	4.737	2.827									2.209	4.689	3.119	3.544			3.489
							5.036	2.318	5.555	4.794			1.25	2.909	2.557	2.538									2.085	1.644	2.591	4.686			6.167	3.379	2.862	4.135									4.827	4.224	2.392	6.87			2.982
							4.607	1.646	5.302	3.117			1.839	2.335	3.664	3.729									2.397	4.747	4.163	8.631			3.75	3.538	3.848	4.525									2.35	5.762	2.959	6.168			4.003
							3.5	2.583	4.19	3.274			3.219	5.576	3.576	3.467									2.784	3.291	2.521	2.884			1.969	2.833	2.672	2.81									2.777	6.052	2.321	2.051			0.822
							4.718	2.577	4.288	4.725			2.18	3.045	3.412	4.111									2.941	12.036	2.462	2.526			2.342	3.154	2.111	3.328									2.595	2.987	3.783	2.35			3.877
							4.012	6.048	4.34	3.472			1.129	1.591	5.076	4.714									2.586	2.941	2.757	2.199			2.827	4.479	3.124	2.179									2.14	4.192	3.21	3.614			2.537
							5.228	4.5	2.083	3.837			2.18	1.695	2.506	6.9									3.217	2.329	3.114	2.083			1.907	2.407	4.019	3.579									2.14	6.767	2.646	1.578			3.025
							3.165	2.304	3.299	4.607			3.412	1.383	4.825	3.522									1.382	5.216	3.278	2.357			2.734	2.671	2.969	3.766									4.236	3.742	2.627	2.392			3.854
							1.646	2.508	1.706	5.462			3.449	3.216	9.095	2.557									4.622	3.042	2.064	2.028			3.676	2.875	2.187	5.392									1.568	3.373	3.892	2.672			3.566
							2.028	2.878	3.344	4.198			3.863	2.536	1.646	2.679									2.715	3.726	2.964	2.493			2.23	3.494	3.072	2.946									6.909	3.282	1.889	5.709			1.616
							2.866	2.028	3.546	4.327			1.473	3.54	1.759	2.956									3.217	3.151	2.415	1.757			1.656	2.696	3.166	2.61									1.731	2.848	2.14	5.909			7.144
							4.737	3.416	3.625	6.852			6.588	8.006	1.646	1.964									3.562	4.493	3.012	2.15			5.383	4.263	3.114	2.721									2.027	2.148	2.209	3.119			7.318
							1.735	2.68	4.081	2.991			2.789	1.859	1.864	2.679			5	2					1.849	3.154	1.81	3.052			3.082	4.761	3.012	2.304									4.041	2.496	3.383	3.21			3.239
							4.901	2.095	3.478	4.697			5.83	2.939	1.932	2.956			2	5					2.778	6.889	2.462	2.963			1.126	3.281	4.496	1.924									3.901	1.568	4.774	2.051			3.207
							3.313	2.299	1.82	2.844			3.057	2.026	2.879	0.911			10	2					2.268	2.702	3.848	1.616			2.485	2.753	3.082	2.61									1.835	3.21	3.125	3.267			1.967
							1.961	3.653	1.473	4.281			2.945	3.248	2.396	1.429			12	7					2.369	4.045	3.42	2.39			1.747	5.038	2.591	4.351									2.051	3.447	3.246	4.053			2.022
							3.979	2.006	2.222	1.684			4.293	1.872	1.786	4.418			2	5					2.855	5.349	4.695	2.655			3.015	4.685	2.36	1.863									2.595	4.774	3.674	3.922			2.312
							1.849	3.196	3.754	4.771			5.814	2.545	2.929	3.293			4	3					2.427	3.619	1.557	2.648			2.753	2.778	2.428	2.769									2.646	3.505	4.642	3.927			3.529
							1.82	2.795	3.962	3.625			1.44	2.924	1.768	2.158			3	2					2.982	5.085	1.819	2.132			2.827	4.847	1.924	2.064									2.901	2.209	1.231	1.336			3.824
							1.679	2.835	1.764	3.36			2.885	2.88	2.328	6.431			2	5					3.299	2.268	2.415	3.653			2.045	1.852	2.572	4.557									1.479	4.678	3.462	2.959			2.261
							4.637	3.611	6.083	5.555			1.646	4.007	1.821	4.479			6	6					2.547	5.024	2.415	1.995			1.656	1.677	1.81	3.482									1.844	2.569	3.462	5.293			4.308
							2.835	1.609	2.686	4.006			2.525	2.693	2.209	3.754			5	7					2.29	3.425	2.318	1.684			3.082	1.757	2.111	2.946									3.282	1.297	1.433	4.024			4.019
							3.319	4.767	3.217	4.166			2.655	2.425	1.864	1.923			2	2					3.036	2.259	3.077	2.778			3.338	2.32	2.918	2.985									2.027	1.692	1.835	1.916			4.037
							3.036	4.575	2.009	2.945			3.041	1.366	1.898	3.788			6	2					1.838	3.207	5.783	12.667			3.704	3.17	1.792	3.593									1.513	3.529	2.627	3.204			4.169
							3.202	1.733	4.293	3.106			1.143	4.007	1.685	5.2			4	5					2.914	3.004	1.863	5.463			8.374	3.818	3.381	2.739									1.284	3.871	4.16	2.335			4.119
							2.853	2.382	3.708	5.213			2.879	2.555	3.322	2.382			3	3					3.117	4.562	2.462	3.023			3.514	2.045	10.318	5.048									2.385	2.959	1.889	4.764			2.427
							2.26	2.107	4.456	3.04			1.864	1.143	2.328	3.057			10	3					2.473	2.88	1.159	2.209			3.186	1.969	5.752	2.862									1.641	2.469	2.752	4.16			3.748
							3.383	2.484	5.033	3.676			2.972	3.155	1.395	4.41			13	11					2.648	2.28	5.081	5.76			1.186	1.969	4.047	1.003									2.385	3.054	5.257	3.167			3.195
							2.991	1.343	4.794	2.042			2.778	2.379	2.349	3.336			6	1					2.13	2.719	2.96	4.742			3.708	2.407	5.119	3.207									2.752	3.054	4.591	4.062			3.636
							2.941	2.982	1.187	4.479			2.525	2.094	1.839	3.219			3	1					2.831	3.106	4.348	3.17			1.889	2.003	7.37	3.114									2.232	3.525	3.742	4.598			2.907
							3.594	1.733	1.733	2.283			1.646	4.486	2.857	8.226			2	2					2.901	2.617	4.9739	6.469			3.46	5.038	2.715	2.924									4.598	2.752	2.413	2.801			3.432
							2.332	5.309	0.736	4.434			1.759	1.361	2.209	3.965				1					1.935	3.154	1.924	3.195			4.091	1.889	1.669	4.568									2.575	3.125	2.018	2.385			6.584
							4.433	3.877	3.419	5.789			2.863	1.562	2.237	2.036				4					2.617	2.357	2.064	5.309			2.415	2.407	1.81	2.435									1.433	1.95	3.308	4.7			1.92
							2.256	3.368	3.982	2.381			3.259	3.408	1.473	2.328				3					1.88	3.389	2.691	5.661			2.045	2.893	4.225	2.239									2.051	2.321	3.009	5.062			4.95
							2.099	7.299	3.637	1.444			1.932	4.193	2.402	1.536				1					5.072	3.982	3.034	2.761			2.415	2.407	2.239	1.717									2.321	2.385	2.646	1.397			1.935
							2.083	2.74	2.459	3.965			1.685	2.885	2.575	3.283				5					2.283	3.177	4.408	4.105			2.519	4.099	3.278	3.034									2.496	2.672	1.985	2.959			3.368
							3.349	2.437	6.502	2.39			2.328	6.955	3.616	1.694				9					3.263	3.316	4.103	1.967			2.415	0.944	2.572	2.54									2.646	2.795	2.807	4.103			3.613
							3.274	2.318	1.37	2.23			1.768	1.821	5.327	1.617				5					2.991	3.195	2.969	3.525			1.493	3.445	4.924	2.521									3.383	3.447	3.141	2.462			2.003
							3.613	3.065	2.795	3.229			1.768	1.646	3.716	2.09				2					2.907	2.89	2.672	4.678			2.003	2.415	3.801	1.546									2.392	4.642	2.148	2.092			1.33
							2.667	3.908	1.418	3.495			4.874	2.429	7.198	2.6				2					4.142	2.439	2.691	2.381			2.16	2.111	4.72	2.318									2.752	2.385	1.692	2.959			2.908
							2.439	1.748	3.478	1.646			2.945	2.321	3.179	5.784				3					2.052	3.198	2.833	3.562			2.07	3.234	3.805	8.088									3.204	3.125	4.35	1.692			1.293
							2.199	1.843	4.357	2.052			3.681	2.09	6.985	3.43				5					3.428	2.992	2.918	3.041			1.348	3.494	1.846	4.378									2.496	3.348	3.246	2.866			3.648
							4.384	1.849	2.339	4.327			1.536	1.536	2.328	2.487				2					2.837	3.769	1.949	1.595			1.995	3.666	2.187	4.291									1.479	3.563	2.462	3.778			2.21
							3.819	1.791	2.23	2.484			1.01	1.536	2.158	1.536				2					3.09	3.358	2.36	1.92			4.815	3.354	2.763	6.675									3.67	3.114	1.692	2.392			1.314
							3.6	1.907	4.615	6.003			1.646	1.759	1.786	3.124				2					2.334	2.74	2.514	3.41			2.696	4.061	3.093	7.476									1.692	2.299	1.976	4.558			3.235
							5.142	2.59	2.837	4.943			3.993	1.526	2.18	2.575				5					2.418	3.124	2.064	1.487			1.747	3.722	3.238	6.314									1.835	3.413	2.752	3.157			2.255
							5.045	2.023	3.036	2.912			6.103	1.44	5.36	6.617				4					2.459	3.604	3.098	7.345			1.824	2.32	2.833	4.557									2.092	2.575	5.088	5.854			2.561
							3.951	3.765	2.459	4.27			3.293	0.893	2.09	4.072				13					2.339	3.091	3.202	3.604			2.111	1.593	1.819	3.077									3.715	3.157	2.217	3.076			1.572
							4.603	2.574	4.483	4.637			1.996	3.03	3.214	2.778				5					3.04	3.063	4.131	3.443			3.065	1.747	3.367	3.077									2.018	2.901	2.627	2.027			6.09
							2.473	11	3.923	3.368			3.536	8.896	2.679	1.964				2					3.09	2.585	6.719	2.259			2.573	2.969	2.428	6.699									2.335	3.605	2.901	2.092			2.909
							5.8	2.585	3.552	3.397			1.972	4.041	2.789	4.646				6					4.01	3.419	1.783	2.853			2.519	4.689	3.124	2.024									3.282	2.469	3.009	2.801			5.015
							2.774	2.154	3.438	2.211			3.767	4.657	5.357	2.143				2					2.085	3.117	0.84	3.105			4.371	1.969	3.731	7.99									4.532	3.383	1.844	3.125			1.464
							5.46	2.811	2.866	5.373			2.487	8.216	3.784	4.041				3					2.884	2.526	2.56	2.914			2.696	2.671	2.918	3.114									3.693	4.074	2.959	3.308			1.41
							1.254	2.778	2.459	2.945			2.287	1.129	3.9	2.036				10					1.829	2.586	1.783	1.82			2.671	2.407	2.353	9.05									4.532	1.95	2.14	2.24			2.639
							3.416	2.042	2.612	4.21			1.972	1.597	4.479	5.579				9					3.105	2.572	2.024	4.191			3.577	3.297	2.304	4.709									4.024	2.901	4.941	2.232			2.203
							4.656	2.724	3.239	2.155			2.929	2.02	3.322	2.885				3					2.991	3.252	2.428	3.438			2.436	3.906	1.999	4.706									3.135	2.807	2.496	2.801			3.629
							3.359	2.985	3.319	1.571			2.18	1.041	3.179	3.784				3					2.559	3.784	2.514	2.13			2.111	2.491	2.111	3.337									4.188	4.024	3.308	2.321			5.377
							4.333	4.193	1.745	3.616			3.594	1.786	3.293	3.234				3					2.124	3.563	1.81	3.5			4.46	4.555	2.435	2.758									4.678	3.858	2.209	2.051			1.637
							3.036	3.949	4.311	7.573			4.08	3.293	3.75	2.879				1					3.274	1.863	6.068	1.699			2.893	4.263	2.36	5.261									5.446	3.383	2.627	2.385			1.755
							2.453	7.206	3.825	1.577			2.481	1.821	2.956	2.506				1					2.941	3.124	7.296	2.003			3.893	4.804	2.118	3.974									3.67	2.595	2.385	2.964			1.529
							2.249	3.068	4.718	9.315			4.153	1.536	1.617	2.655				4					2.778	2.209	2.591	2.724			1.861	4.689	2.202	4.614									2.209	2.848	3.037	4.941			7.095
							1.94	4.299	3.35	0.775			4.072	2.036	2.481	3.336				1					2.07	2.663	2.462	2.196			2.045	2.491	1.783	5.666									2.469	3.614	1.468	2.217			2.782
							2.083	2.99	3.368	1.162			2.525	3.681	4.233	1.646				3					3.5	2.544	4.452	2.13			3.148	3.405	3.907	2.111									1.479	4.407	3.642	2.496			2.899
							2.617	1.883	2.124	1.1			3.993	2.655	2.795	3.072				2					4.969	2.357	1.958	1.995			1.995	1.861	2.672	2.827									2.209	4.479	4.802	2.018			2.469
							1.62	3.387	2.673	2.052			3.369	2.321	2.15	3.847				2					2.655	2.381	2.428	2.544			2.238	4.815	2.36	3.514									7.125	3.119	3.114	2.556			3.409
							3.104	5.017	5	1.52			3.822	2.879	1.864	4.41				3					2.532	3.279	2.111	2.083			2.928	3.906	1.669	3.082									4.236	3.952	3.892	2.987			3.801
							2.204	2.138	4.506	4.015			3.219	2.287	3.041	5.372				12					5.972	3.036	1.9648	2.085			1.852	3.405	10.142	7.528									1.323	3.009	3.715	3.563			2.48
							2.002	2.127	6.14	4.257			2.172	2.02	4.169	2.726				2					2.539	3.041	2.111	4.257			2.519	3.562	4.167	3.077									3.447	2.595	3.141	3.119			2.425
							3.664	1.826	6.164	5.313			2.158	2.575	2.18	2.209				1					4.419	2.23	1.89	4.073			1.111	4.92	8.227	1.89									2.801	6.168	2.092	2.801			3.776
							6.493	5.198	4.826	4.55			3.283	1.898	1.526	2.396				3					3.202	1.971	2.353	2.973			1.582	3.69	2.521	2.048									2.202	2.27	3.481	2.392			4.355
							4.299	3.211	2.283	2.764			2.726	2.907	2.082	2.575				2					2.328	2.617	5.637	2.697			2.753	2.491	2.209	3.62									2.392	3.125	2.14	2.556			2.913
							1.797	4.342	2.23	2.466			2.907	3.834	1.996	6.411				3					3.014	5.269	2.635	2.724			2.821	1.757	1.949	2.827									2.752	3.614	2.051	1.741			2.031
							6.048	3.243	3.149	2.15			4.323	1.44	2.685	5.252				1					3.324	3.07	3.565	2.29			1.41	3.963	2.415	2.268									3.765	2.964	5.216	2.901			3.259
							2.585	2.906	3.27	1.429			3.508	4.636	5.539	3.467				2					5.17	3.19	2.757	2.022			1.907	5.264	3.207	2.428									1.916	2.866	2.901	2.627			2.38
							4.934	3.77	4.863	3.11			1.685	1.864	3.051	2.082				4					2.427	2.171	6.399	4.84			1.757	4.223	2.739	2.36									2.469	2.392	2.385	2.148			2.511
							3.368	2.542	3.036	4.055			1.3	2.772	2.907	3.057				2					2.844	4.022	2.268	2.761			3.313	4.339	2.179	1.924									2.14	4.886	4.053	2.232			1.562
							2.759	2.253	3.394	2.837			1.44	5.179	1.786	3.616				6					3.837	3.217	2.36	2.853			1.656	4.275	2.56	2.691									2.076	2.335	2.672	2.018			2.546
							4.037	2.567	2.085	2.413			3.664	2.6	3.072	5.003				2					5.325	3.566	2.187	4.391			2.415	2.753	2.36	3.886									1.433	4.024	2.321	4.771			1.247
							3.676	2.391	3.023	1.644			3.863	4.301	1.821	3.594				2					2.975	2.467	2.763	2.494			1.296	5.926	2.239	5.9281									3.383	3.525	2.27	4.16			1.322
							4.424	1.551	4.969	2.559			4.169	3.993	1.198	4.643				5					2.334	3.602	3.731	2.003			1.481	2.928	2.946	3.642									3.246	7.307	2.299	2.556			4.768
							2.764	3.062	1.191	3.801			2.575	6.788	3.03	7.457				2					3.765	3.069	4.72	2.328			1.747	3.813	1.819	6.314									2.848	6.679	3.858	2.24			2.356
							2.105	2.895	1.849	3.015			5.536	1.143	1.864	2.726									3.588	2.918	4.291	1.883			1.824	3.557	1.717	2.534									2.14	3.125	4.377	1.816			2.835
							3.072	2.222	2.411	5.297			3.664	2.287	2.15	2.209									2.011	3.324	3.97	2.003			3.557	6.136	2.428	7.296									1.323	2.959	3.505	2.807			7.189
							3.453	4.174	4.407	5.795			5.987	3.817	1.041	2.259									1.473	4.542	3.593	1.849			1.493	4.112	2.064	5.433									2.496	4.28	4.498	2.385			3.944
							2.83	1.391	2.986	2.07			12.301	8.37	4.013	2.863									2.003	4.236	2.61	2.494			2.16	2.893	2.896	2.202									4.268	3.901	3.529	4.587			1.602
							3.036	3.468	2.397	3.599			4.825	3.041	2.72	3.234									3.09	7.177	2.318	1.561			1.969	1.527	2.462	4.135									2.964	5.455	3.447	2.496			3.204
							3.456	10.978	2.924	6.632			1.041	1.429	2.885	3.855									4.293	2.795	2.435	3.389			2.26	2.372	2.209	5.929									3.125	4.28	3.348	1.479			4.795
							3.204	1.976	3.668	2.655			1.768	1.44	3.834	1.694									2.328	2.924	2.862	2.1			3.557	2.573	2.428	2.862									2.549	2.496	2.709	2.848			1.602
							2.011	1.45	4.385	4.311			1.768	0.799	10.916	4.123									2.397	3.289	1.949	9.606			1.493	2.357	3.263	4.019									2.959	2.728	2.608	3.368			3.832
							3.48	4.105	3.646	1.801			5	1.143	1.864	1.646									2.526	2.599	0.935	1.961			3.415	5.399	2.56	7.318									2.672	3.715	4.152	2.987			1.234
							3.46	1.976	3.052	4.586			5.814	1.041	2.036	2.382									4.198	2.629	2.827	2.629			2.821	5.003	2.064	2.514									2.496	5.759	4.062	2.801			3.665
							3.076	2.427	3.572	2.07			5.904	1.198	4.563	3.355									3.063	2.788	2.111	3.758			5.972	3.777	2.239	3.166									2.018	2.646	2.321	2.627			5.507
							3.948	6.448	3.726	2.74			2.685	3.164	5.443	2.487									3.472	3.121	2.591	2.371			2.168	3.893	2.289	1.863									1.741	1.816	2.209	3.348			6.641
							3.563	2.861	3.165	2.544			3.119	1.44	2.5	1.288									1.942	3.591	2.985	2.74			3.596	2.407	2.672	2.56									2.448	3.94	4.236	3.529			4.903
							5.503	2.381	3.196	5.613			3.467	0.736	1.759	2.429									2.951	3.726	2.946	1.699			2.875	3.8	2.36	3.401									2.209	3.204	3.282	3.348			2.419
							4.206	3.345	1.498	3.619			1.086	1.44	3.119	4.41									4.13	1.684	2.179	17.358			3.338	2.342	3.514	2.428									1.889	4.785	2.608	3.368			2.094
							6.674	5.721	1.487	6.234			2.18	0.758	4.874	2.732									2.371	2.888	2.56	1.427			1.933	1.747	2.757	2.862									2.496	5.349	3.605	2.866			0.966
							3.754	5.411	1.952	6.768			2.382	2.429	1.923	4.965									3.333	3.761	3.223	1.723			7.623	2.436	2.816	2.435									1.916	1.835	2.385	3.505			0.847
							1.723	2.538	2.211	4.154			2.823	1.01	4.563	2.956									5.206	3.344	2.739	1.229			4.479	1.861	8.135	2.435									1.985	3.383	4.858	2.24			8.227
							2.655	1.453	4.296	3.17			1.395	0.758	2.525	4.203									5.173	3.762	4.374	2.102			2.357	1.677	2.769	2.635									2.148	3.505	3.447	3.529			2.566
							3.353	1.971	3.546	2.578			2.863	1.607	2.429	3.293									1.841	3.202	2.827	1.883			2.753	2.778	2.61	2.462									3.119	2.148	4.407	3.076			4.581
							4.518	1.601	1.394	1.874			2.6	2.328	2.237	3.355									3.274	3.636	2.691	2.07			2.986	2.407	3.97	3.114									4.299	4.295	3.505	2.801			4.649
							3.758	1.692	3.599	1.976			3.92	2.396	2.5	4.591									2.902	3.708	5.183	2.557			3.297	2.491	3.263	1.717									2.217	6.631	1.985	2.709			2.731
							3.965	1.881	3.04	1.675			2.382	2.702	2.429	2.525									2.289	2.788	11.447	4.165			1.852	1.41	2.111	1.863									2.385	2.987	3.674	3.888			2.592
							5.039	1.021	1.801	1.279			4.418	1.795	2.328	3.664									1.883	4.288	2.514	3.525			2.168	2.003	1.783	3.012									2.872	2.392	3.952	5.571			2.2
							3.048	5.575	2.432	2.781			4.203	1.429	2.575	7.232									3.349	4.926	2.209	5.765			2.003	2.095	2.763	2.024									1.692	2.469	2.728	5.923			2.514
							3.636	1.763	3.625	1.006			2.863	1.263	2.481	1.646									3.673	2.06	3.072	2.259			2.07	3.333	2.209	2.318									3.21	2.148	1.807	4.844			1.372
							4.672	3.053	3.384	1.582			6.003	6.61	1.129	1.864									2.481	2.256	2.946	2.171			2.632	4.574	3.848	2.353									2.728	2.556	2.24	3.114			4.219
							4.159	3.626	3.19	1.33			2.273	5.032	3.179	2.772									3.231	3.901	2.996	3.495			1.824	2.593	1.792	2.209									1.568	3.563	3.373	2.752			2.224
							3.726	3.247	6.805	3.517			2.538	5.255	2.02	2.237									4.308	2.199	4.083	3.951			1.677	1.861	3.012	2.514									2.027	3.901	3.563	2.777			5.94
							5.517	3.556	2.866	1.773			3.336	7.187	4.41	5.054									2.918	2.374	2.209	1.723			2.342	3.065	2.996	2.462									2.462	3.383	4.28	2.901			3.364
							3.636	3.186	2.687	6.134			2.637	3.616	2.726	2.679									1.82	3.015	2.591	2.371			3.693	2.16	1.557	3.727									4.438	4.236	3.167	6.099			4.699
							2.928	3.294	4.119	3.801			1.932	3.616	1.839	2.158									1.952	3.698	2.435	2.339			2.003	3.704	4.067	3.97									1.741	4.991	0.917	2.092			1.913
							3.781	2.758	5.88	7.72			0.962	2.702	2.18	3.072									5.206	2.199	3.805	1.716			4.045	2.619	3.238	6.963									2.35	3.037	1.479	2.801			1.754
							1.498	2.432	3.433	2.348			5.029	4.123	1.694	2.929									3.934	2.951	2.862	4.0648			1.335	2.095	2.024	2.111									1.284	3.642	2.051	5.581			2.52
							2.615	4.794	2.467	3.854			3.965	2.402	1.923	3.293									2.547	2.397	2.721	6.076			1.747	2.802	1.958	2.353									8.5	3.831	3.715	3.308			2.737
							3.015	2.904	3.433	1.626			1.607	3.784	2.557	8.973									4.392	2.138	7.814	0.971			1.335	3.054	2.691	2.209									6.646	3.871	2.848	3.462			2.266
							3.229	3.617	3.681	2.813			1.795	3.03	6.672	1.996									1.942	4.738	2.187	3.8539			4.555	2.372	2.209	2.318									4.703	2.209	1.985	2.217			1.63
							1.555	3.783	3.754	3.25			4.798	4.674	4.123	7.462									3.528	7.377	1.9748	2.155			2.651	1.493	2.353	2.289									4.184	2.987	4.678	2.018			1.022
							2.209	3.783	1.272	4.179			2.557	5.114	4.013	2.18									2.473	3.88	2.209	4.373			1.824	3.69	3.916	2.715									3.267	1.433	3.563	2.646			3.78
							2.687	3.64	3.394	3.079			2.328	1.646	3.43	2.287									2.138	2.411	3.161	1.498			4.061	2.415	3.731	3.624									3.383	2.335	1.976	2.385			2.657
							2.866	3.598	2.544	2.239			3.219	4.029	2.287	1.839									2.381	2.941	4.778	1.883			3.154	2.342	2.381	3.986									3.871	2.608	2.795	0.936			2.608
							3.243	3.901	3.198	2.06			1.786	6.237	1.288	2.789									2.357	4.174	3.731	5.0737			6.553	6.164	3.97	2.179									3.125	4.184	2.24	1.889			3.079
							1.836	6.716	3.841	4.146			6.394	6.27	1.36	1.36									2.138	2.935	3.077	2.794			3.577	7.613	2.318	2.715									3.21	6.618	3.505	1.16			3.098
							1.874	2.422	3.015	3.036			3.517	5.003	2.082	1.143									2.494	3.901	2.521	3.324			5.525	2.671	3.805	2.521									3.491	2.392	3.765	1.976			2.399
							2.305	1.883	3.165	2.68			4.926	4.553	1.839	1.36									2.402	3.105	3.514	3.023			5.345	3.148	8.343	2.353									2.496	1.95	3.783	2.14			0.908
							3.04	3.66	2.299	4.34			6.438	3.817	1.768	0.962									3.11	2.74	2.572	1.942			2.573	3.596	2.179	2.924									2.758	2.646	3.282	2.462			2.939
							9.749	2.65	2.991	2.249			3.767	2.879	1.44	1.646									3.419	5.313	1.557	2.924			5.468	3.928	2.381	2.435									2.964	3.141	2.299	4.678			7.052
							6.052	5.309	2.572	1.82			2.732	2.18	1.932	1.839									4.231	3.101	2.924	2.914			2.827	3.379	2.635	2.833									3.204	7.397	2.496	2.752			1.013
							2.196	2.13	3.36	4.268			7.508	1.786	5.252	1.839									1.976	4.327	5.148	3.35			3.557	3.745	2.81	3.154									6.209	3.383	1.889	3.783			2.031
							2.339	4.173	4.292	4.572			2.823	1.263	1.839	3.677									5.851	3.432	3.514	3.19			3.445	2.415	3.202	2.26									6.314	4.419	2.335	1.323			2.546
							3.423	2.457	3.637	2.105			4.521	5.288	2.158	1.646									4.718	2.844	2.721	2.124			1.969	3.75	2.36	4.231									3.373	1.844	1.578	5.977			2.06
							6.716	2.884	3.397	4.909			3.412	4.657	2.036	1.839									2.634	1.745	0.9426	4.236			5.768	2.573	6.816	2.821									3.157	3.888	2.866	2.092			1.143
							3.217	6.928	3.728	1.595			8.47	1.759	4.475	2.402									2.246	2.493	10.144	2.795			9.162	2.893	4.374	1.707									2.801	2.413	3.383	3.114			0.727
							2.686	2.794	2.369	1.213			1.395	2.321	2.328	2.429									2.261	3.015	3.082	3.931			2.651	2.969	2.209	3.727									5.418	3.715	3.054	2.496			2.109
							3.117	4.231	3.11	2.351			1.597	4.41	1.786	3.159									2.341	2.821	1.924	2.572			2.696	1.446	2.572	2.928									3.927	3.076	2.777	1.871			3.317
							2.737	2.606	5.095	3.901			1.685	4.26	1.473	3.072									2.207	3.379	4.344	2.494			3.276	2.875	2.064	2.671									4.361	2.496	1.985	3.119			1.21
							1.394	3.439	4.159	3.289			1.395	4.319	3.388	4.041									1.838	2.747	3.098	2.459			5.159	1.969	2.514	1.824									3.267	5.977	2.299	5.18			2.582
							2.508	3.867	5.276	2.663			1.395	2.429	2.18	3.681									2.328	3.591	3.848	4.045			1.582	2.095	2.56	2.07									4.053	2.627	5.248	2.217			4.247
							3.27	2.29	1.961	3.263			1.473	2.726	1.768	4.169									3.433	2.973	4.529	2.711			3.928	3.104	2.381	2.619									3.901	1.835	3.563	3.125			3.089
							0.899	2.472	3.025	1.422			1.526	4.392	2.321	4.315									2.493	2.663	2.187	4.637			1.747	3.104	1.999	3.818									4.192	4.074	3.246	3.204			1.754
							3.299	1.764	5.562	2.396			1.473	7.147	2.321	2.575									2.585	2.615	2.428	11.398			2.821	3.889	1.717	2.519									3.303	2.959	4.074	1.513			8.907
							3.876	2.256	4.596	3.69			2.259	2.885	4.851	4.553									3.309	1.961	3.328	4.918			3.405	2.928	2.435	3.976									3.413	3.251	2.299	3.125			2.034
							1.684	3.398	2.283	2.963			2.907	3.716	2.538	3.576									3.019	2.686	5.829	3.368			4.112	3.893	2.118	3.234									2.627	3.076	1.95	8.384			1.931
							1.498	4.905	3.294	3.237			7.147	3.412	1.821	2.538									3.944	3.263	3.727	2.724			4.112	6.108	2.289	2.436									3.871	3.969	2.795	3.373			1.517
							1.473	5.563	3.625	3.444			2.15	1.3	2.907	2.655									5.025	2.764	7.9538	3.419			3.338	3.708	2.209	1.126									4.735	2.051	3.204	3.563			1.454
							4.073	3.656	3.154	2.518			2.685	2.09	2.481	2.879									3.299	2.042	5.186	3.149			2.986	3.562	2.239	3.065									3.619	2.27	1.835	2.987			2.955
							2.667	3.521	1.582	5.283			2.15	1.44	3.522	1.685									7.685	1.735	2.179	5.122			4.829	2.291	2.769	3.338									8.175	2.448	5.735	2.672			3.115
							5.121	3.69	3.562	7.982			1.786	1.786	6.438	3.435									3.602	1.684	3.692	2.457			2.372	1.995	2.715	2.519									5.248	3.246	1.284	2.801			0.846
							5.32	2.963	2.94	2.931			0.893	1.768	3.322	4.076									1.716	2.648	3.415	3.274			2.415	1.995	2.715	2.253									4.188	4.479	2.209	1.807			3.037
							4.746	3.939	3.909	2.96			1.01	2.02	1.932	2.655									3.217	3.636	2.064	3.081			3.354	3.037	6.852	2.26									3.619	3.563	3.308	2.959			2.793
							4.073	5.78	2.343	1.937			3.179	0.714	2.726	4.245									4.781	2.23	2.514	3.368			1.747	1.493	1.708	1.824									3.858	3.711	2.901	1.651			1.602
							2.741	2.603	3.35	5.07			3.517	0.736	6.25	4.939									2.199	6.852	3.072	2.884			2.671	2.619	2.862	2.415									3.544	1.479	1.835	5.396			2.207
							2.473	3.492	2.105	3.798			4.323	1.694	2.321	4.072									3.41	1.464	2.024	2.526			4.829	3.415	2.985	2.436									3.642	2.627	1.297	1.835			3.154
							2.667	3.022	3.197	2.206			5.179	1.288	2.15	3.449									12.169	3.263	2.757	4.081			2.111	2.986	3.458	2.471									2.595	4.558	4.184	3.054			5.639
							3.922	2.207	2.584	1.518			3.916	0.399	2.789	6.788									2.508	4.506	2.462	2.844			2.753	3.562	3.161	2.471									3.765	2.758	5.664	3.246			1.478
							2.973	2.642	1.418	3.495			6.722	0.893	2.09	6.471									1.967	4.986	2.691	6.963			2.003	2.899	4.179	2.07									1.844	5.449	4.007	2.209			2.231
							3.472	1.937	4.886	2.199			3.767	2.158	2.18	2.09									3.026	1.937	3.082	4.003			2.26	2.372	2.304	3.4									11.266	2.321	2.232	6.631			1.366
							2.559	2.065	2.14	2.659			1.429	3.784	4.903	1.44									4.658	2.036	3.166	4.28			3.745	4.417	2.381	4.066									3.141	1.641	5.593	4.224			2.109
							2.564	3.368	2.028	2.333			2.328	1.44	2.237	1.694									8.847	4.554	7.068	4.785			1.852	2.651	5.071	3.054									4.377	2.321	2.627	2.959			2.286
							4.541	3.256	3.092	3.489			2.481	2.082	3.863	2.349									5.68	2.396	0.8247	4.13			2.436	2.095	2.816	2.593									4.184	2.051	4.442	2.35			2.456
							1.847	2.917	2.992	2.533			2.538	2.15	2.287	3.388									3.962	2.811	2.969	3.901			1.757	3.596	1.924	3.143									9.082	4.771	2.14	2.801			2.939
							3.472	4.233	1.453	2.86			6.712	1.898	2.907	2.538									4.003	3.688	3.731	3.229			1.527	1.747	1.819	3.239									4.678	1.976	5.098	2.027			6.688
							3.599	0.722	2.267	3.268			1.932	3.664	6.451	2.082									2.132	5.775	2.435	2.801			6.829	2.969	3.839	0.926									2.987	0.936	2.202	2.413			4.306
							3.901	2.15	3.197	2.328			2.237	1.694	1.898	4.728									2.411	3.739	3.899	2.821			1.41	3.281	2.111	2.696									2.209	1.641	1.807	5.254			4.571
							3.901	3.167	2.968	3.308			2.15	2.557	1.395	2.823									3.17	2.719	3.166	2.778			1.707	2.671	2.591	4.63									5.101	2.807	2.608	3.204			4.257
							2.108	2.776	2.831	2.819			4.153	4.184	2.429	1.795									4.545	2.824	2.111	3.784			1.582	2.802	2.111	3.666									4.678	2.392	2.627	1.844			1.872
							1.838	1.229	2.696	2.275			2.328	5.273	2.726	4.013									1.976	3.562	1.924	2.935			2.485	2.519	2.111	2.893									1.889	2.14	2.469	1.479			2.838
							1.926	2.368	1.97	2.016			3.536	1.864	3.03	1.263									2.747	7.26	2.318	3.798			2.573	2.436	3.556	3.596									4.103	1.231	3.267	3.383			5.269
							2.45	3.263	3.473	6.082			1.996	2.082	2.429	2.557									3.014	3.562	1.846	4.589			1.593	3.197	3.584	3.479									4.954	2.672	3.428	2.987			2.947
							1.826	3.291	2.813	3.02			2.18	2.857	1.536	5.579									3.566	7.119	2.918	3.572			3.596	1.582	3.223	1.348									8.49	2.209	4.284	2.392			5.914
							8.382	3.761	2.892	6.18			2.575	2.02	3.435	1.646									2.866	6.261	2.635	5.871			7.26	1.969	2.54	1.833									4.802	2.646	3.783	3.486			4.05
							2.199	4.262	1.639	1.191			2.209	4.563	1.932	3.219									2.975	3.492	1.669	1.616			3.354	2.573	2.56	2.23									3.491	1.651	2.092	3.642			7.291
							2.07	3.101	2.45	3.653			1.198	5.936	4.464	4.214									3.293	2.757	2.179	2.209			3.596	2.986	2.289	1.852									3.491	1.662	5.449	5.474			2.195
							2.737	3.217	2.496	2.528			1.263	1.515	3.234	2.637									4.881	7.02	2.381	8.509			3.704	4.141	1.459	3.75									2.448	2.959	4.532	4.188			1.145
							2.991	4.21	3.036	2.327			1.759	2.487	2.702	4.072									6.592	2.74	2.462	2.042			1.852	2.32	1.717	2.16									3.969	2.092	3.871	4.764			3.595
							6.788	3.299	4.019	5.498			1.996	3.796	1.972	2.929									5.2	2.055	1.924	2.305			2.671	2.003	5.792	2.485									2.672	1.479	1.336	4.192			1.913
							1.103	3.036	2.13	2.284			1.526	3.616	2.02	5.191									4.308	2.811	1.958	2.339			2.827	3.276	2.54	3.338									2.575	1.692	3.157	2.901			2.744
							4.34	2.328	3.798	3.065			3.754	3.398	3.041	1.288									2.454	10.844	2.56	1.836			7.54	2.599	2.918	1.707									3.373	2.209	3.125	3.383			1.913
							1.041	2.819	3.685	2.253			4.334	3.293	2.429	2.036									2.572	2.585	2.435	1.427			6.091	3.479	3.124	3.015									2.35	1.889	4.886	1.692			2.913
							2.108	2.459	3.133	1.434			3.479	4.553	5.739	1.685									3.815	3.726	2.209	2.1			3.75	2.238	2.521	2.928									5.075	4.284	3.323	3.491			2.21
							1.201	4.13	6.331	1.921			4.32	4.858	2.685	2.538									3.217	3.688	0.8525	4.183			3.104	4.986	1.81	1.707									2.595	2.092	2.777	3.563			2.027
							2.778	4.487	1.55	2.23			5.714	4.981	3.412	6.438									2.519	2.23	6.025	2.698			3.445	2.827	2.462	1.747									3.544	2.569	2.866	1.479			1.913
							1.723	2.207	1.883	6.943			3.852	1.44	3.822	2.429									2.599	4.282	2.715	3.681			2.407	2.491	2.816	1.677									2.051	3.009	3.303	2.148			1.913
							1.616	2.747	2.696	5.27			4.479	1.071	2.15	2.907									2.778	3.816	3.072	3.524			2.519	2.986	1.783	2.291									3.204	2.758	3.204	1.175			2.35
							7.017	4.932	3.104	3.842			5.133	2.879	2.382	3.124									3.32	3.492	2.721	3.32			2.291	3.148	2.187	4.618									3.693	2.987	2.646	2.27			4.687
							3.149	5.206	4.631	3.371			1.833	2.321	2.863	2.6									4.8	2.055	2.975	1.971			2.16	0.828	1.639	6.961									2.24	2.24	3.711	2.448			2.444
							4.739	1.757	5.381	2.028			4.32	2.823	5.96	1.932									2.859	2.77	3.805	3.528			3.577	1.446	1.267	4.574									3.831	2.299	3.783	1.889			2.818
							3.063	2.381	2.424	4.37			1.607	3.194	2.259	2.557									4.308	3.313	2.918	2.196			4.275	2.111	1.958	3.998									4.299	2.469	3.693	2.469			1.883
							3.195	5.407	3.184	2.924			2.143	5.228	1.964	2.02									4.585	1.65	1.459	2.165			3.164	2.238	1.783	5.972									4.041	2.14	3.204	2.27			3.986
							3.524	5.648	1.115	5.27			1.607	2.945	2.328	3.767									2.784	3.186	3.012	2.795			3.818	2.833	5.126	4.63									4.14	2.469	2.672	3.308			6.432
							3.636	3.289	2.679	2.457			1.597	3.945	2.328	6.15									3.229	4.933	2.064	2.199			5.244	2.415	2.862	2.881									3.778	1.397	3.605	4.361			0.935
							3.229	2.397	3.247	2.996			3.278	4.553	2.655	1.786									2.711	1.976	3.223	2.15			3.479	1.335	3.114	6.919									7.741	2.728	2.627	2.232			1.314
							4.483	2.901	3.399	3.117			5.582	3.412	1.041	2.429									4.393	3.198	4.127	1.971			3.405	1.861	4.89	2.23									7.813	3.373	3.308	7.165			3.713
							3.09	3.816	5.133	1.92			1.395	3.916	1.786	1.429									2.369	1.961	2.946	2.339			2.784	1.493	2.048	2.342									6.077	3.251	3.125	2.942			2.031
							2.784	3.196	3.036	3.243			1.759	1.996	3.072	2.823									2.986	2.095	2.048	2.813			3.708	1.852	2.521	2.111									3.688	2.148	4.558	1.95			2.335
							5.828	2.866	2.817	4.611			1.646	2.259	4.301	2.823									3.514	1.937	3.986	3.149			2.599	2.111	3.565	1.907									2.335	2.335	2.027	3.21			1.711
							2.397	4.589	1.685	5.407			2.02	2.396	3.767	1.646									3.186	1.716	2.61	1.918			2.992	3.015	4.359	2.992									3.892	5.111	2.051	1.479			1.478
							2.31	2.003	2.14	4.226			5.117	2.396	1.685	3.051									2.256	5.636	2.179	2.782			2.415	2.07	2.739	2.436									2.608	3.308	4.024	2.549			2.408
							5.181	4.661	3.105	3.668			3.729	2.259	2.72	1.923									2.711	1.976	2.521	6.13			7.649	1.707	3.482	2.07									2.758	4.361	2.335	2.872			2.266
							1.348	3.397	2.154	4.596			1.923	2.15	2.036	1.996									2.341	3.838	0.9357	2.239			5.882	2.875	2.769	1.824									3.368	3.373	2.392	2.556			1.811
							2.467	2.704	4.475	2.928			1.795	2.679	3.388	2.6									2.924	2.357	1.557	1.444			5.332	1.707	2.202	3.893									2.462	7.525	1.692	2.321			2.356
							2.268	1.801	5.882	1.317			1.795	3.051	3.435	3.916									1.757	1.781	2.202	2.028			3.445	2.32	2.946	3.679									3.308	1.578	2.496	2.217			1.957
							2.299	2.178	1.672	4.035			1.44	2.18	1.786	4.111									3.121	1.744	2.715	2.663			2.928	5.45	1.81	3.818									2.801	3.308	2.709	2.217			2.21
							2.859	2.199	2.001	1.971			3.124	3.164	2.823	2.158									3.228	2.88	2.064	2.339			3.818	2.222	2.902	5.031									4.543	3.888	2.392	2.14			1.85
							1.942	3.293	1.606	2.494			1.526	2.6	2.259	2.525									3.566	2.424	1.863	1.967			2.407	2.415	2.924	7.052									2.807	2.646	4.587	1.568			4.603
							4.385	3.557	2.418	1.626			2.557	2.09	3.43	2.929									1.863	2.036	3.886	2.945			2.778	5.705	3.202	1.852									10.433	1.323	4.007	1.568			7.359
							3.195	4.475	2.924	2.132			3.863	2.879	2.823	2.575									2.686	2.89	3.367	2.697			4.331	5.188	4.525	2.342									3.009	2.569	3.619	1.889			1.913
							2.13	2.888	1.242	4.037			6.137	2.036	2.525	2.09									3.885	3.838	1.819	3.681			1.707	5.014	2.415	2.491									4.678	2.709	2.469	1.692			3.456
							2.473	2.132	4.824	1.298			1.795	4.805	2.655	1.839									2.513	2.77	4.993	3.015			3.704	3.082	2.757	3.893									3.563	2.801	2.807	1.835			4.804
							3.877	3.293	4.611	3.934			2.655	3.449	2.956	4.203									1.874	2.424	3.9648	1.555			2.23	5.681	2.56	3.906									2.148	2.795	2.777	2.866			5.422
							3.637	3.833	3.309	2.761			3.03	2.506	4.203	2.945									3.65	2.698	2.859	1.773			3.037	3.015	2.521	3.065									2.217	6.829	1.651	2.35			4.531
							1.976	3.814	3.349	3.863			3.571	4.479	2.929	2.328									2.86	3.299	2.634	1.473			2.632	2.485	2.064	2.573									2.807	2.854	2.627	3.413			1.716
							5.085	2.305	4.173	3.142			2.15	2.429	3.9	1.996									2.411	2.88	2.07	2.07			1.582	1.656	2.691	2.491									3.783	1.807	3.383	3.368			2.379
							2.719	3.052	4.905	2.467			2.273	3.545	2.857	3.124									2.532	3.198	4.126	3.622			2.599	1.861	2.024	3.538									4.991	5.359	3.922	3.858			3.231
							3.344	2.835	2.23	3.036			3.916	6.776	3.508	3.508									3.514	3.293	2.784	3.358			2.238	3.054	2.672	5.583									3.961	1.985	2.848	2.469			2.35
							2.945	1.308	4.221	3.32			3.194	6.411	2.287	1.996									1.926	3.1	2.801	5.141			1.126	2.111	2.064	6.792									3.783	2.321	2.709	2.051			5.052
							2.339	3.5	1.773	4.205			2.02	3.234	5.562	1.898									2.124	6.696	3.229	1.473			1.933	2.415	2.521	3.186									5.52	2.14	2.575	3.94			3.459
							4.056	3.263	5.374	2.673			2.823	2.382	6.137	4.214									2.085	2.47	3.202	1.813			1.296	3.104	5.929	2.734									3.525	1.985	3.368	6.503			1.811
							6.004	2.907	3.308	1.967			2.036	3.072	2.637	2.6									2.052	2.66	2.537	2.941			2.696	2.23	2.289	5.383									3.246	2.148	2.672	2.777			1.542
							2.86	2.171	3.926	4.661			1.694	2.993	4.745	2.036									1.298	5.023	2.537	2.334			2.875	1.656	4.067	4.804									3.525	1.568	3.428	2.27			4.742
							3.525	1.706	3.36	4.019			2.823	3.855	1.996	3.159									3.31	2.299	8.616	2.196			2.415	2.671	1.863	3.281									3.481	3.267	3.368	1.101			1.63
							6.275	3.105	4.206	1.667			2.15	1.839	3.75	2.429									4.003	4.537	0.9247	1.954			1.969	2.357	1.89	6.211									2.866	5.075	2.777	2.728			1.995
							4.794	2.357	4.07				0.893	1.3	3.611	1.964									3.154	3.324	9.184	9.682			3.445	5.632	1.89	6.428									2.24	1.816	2.627	2.595			1.883
							1.745	3.368	3.356				0.736	1.086	2.321	1.071									4.399	5.431	2.325	3.681			4.452	1.493	2.924	3.4									2.758	3.157		2.936			8.113
							2.268	2.996	2.615				4.974	1.36	2.823	2.429									2.459	5.36	2.746	6.677			2.485	3.281	2.268	3.104									3.267	3.054		6.487			2.425
							3.472	2.328	3.08				4.076	2.789	4.245	3.388									1.723	3.126	3.149	3.041			3.777	5.885	2.111	1.907									4.678	1.175		2.051			1.433
							3.894	2.859	3.267				7.833	3.822	1.839	7.681									2.042	2.341	2.171	1.954			2.899	2.415	2.902	2.111									2.777	2.595		2.469			1.754
							3.749	2.853	2.968				1.25	5.874	2.637	5.191									4.939	2.171	1.9637	1.82			2.651	2.778	3.986	1.852									2.801	1.692		3.563			3.837
							3.749	3.106	4.737				4.468	1.607	1.923	6.964									2.819	2.357	3.239	1.773			7.277	3.154	3.166	2.16									3.544	3.688		4.188			2.993
							2.348	1.961	3.81				1.685	1.937	2.402	4.633									3.19	3.288	3.885	2.305			7.707	3.853	2.946	2.32									2.959	1.692		2.209			5.142
							5.473	2.171	3.875				2.328	1.706	3.179	3.322									2.083	3.294	1.826	2.712			3.557	2.16	4.359	1.907									3.157	2.392		2.392			4.208
							1.218	2.083	4.065				2.538	2.475	4.319	1.786									2.305	2.508	2.764	1.799			2.579	1.969	4.98	1.852									5.874	2.385		6.57			2.255
							2.747	4.27	3.685				3.336	1.585	5.725										2.283	2.788	3.309	3.228			2.003	2.26	3.731	1.852									3.505	1.568		3.481			2.419
							1.55	8.599	2.647				2.036	3.541	1.3										2.413	2.459	2.386	2.305			2.407	2.619	2.514	1.852									4.188	1.336		2.448			1.498
							2.761	3.943	4.378				2.487	1.659	1.129										3.036	2.199	4.327	2.578			2.734	2.899	2.946	4.63									2.549	1.557		2.728			4.413
							3.798	3.09	3.989				2.287	1.75											4.293	2.085	11.231	2.508			2.23	1.309	2.56	2.778									3.167	1.807		2.217			3.761
							1.144	3.428	3.737				4.577	5.068											1.937	7.354	2.29	3.399			1.907	1.907	2.61	4.574									2.866	2.549		2.076			3.447
							2.211	4.015	4.564				3.788	2.306											3.294	4.069	7.635	1.676			2.651	2.471	2.36	1.747									4.539	3.204		1.889			3.708
							1.799	3.428	1.398				3.041	2.296											2.022	1.738	2.859	1.626			1.593	2.519	2.985	1.335									2.27	3.783		4.76			4.613
							2.659	4.105	1.123				4.08	1.073											4.102	2.083	2.526	2.005			4.539	1.747	2.918	1.41									4.404	3.688		2.575			2.601
							9.015	3.765	1.635				2.396	2.58											6.307	3.04	2.39736	2.596			3.276	1.582	2.428	1.933									4.041	3.119		2.385			2.749
							2.087	3.324	2.924				2.907	2.537											3.816	6.264	2.3976	3.31			2.168	2.632	3.207	2.579									3.267	2.496		1.116			2.06
							1.103	3.529	1.37				1.839	6.324											3.036	3.014	4.19	3.622			2.632	1.995	2.179	1.582									2.14	2.299		3.323			1.682
							3.428	3.196	2.594				1.646	7.265											3.11	3.5	2.397	3.106			2.003	2.784	3.238	2.573									3.783	1.479		1.95			2.53
							0.971	4.393	2.45				2.929	2.306											2.888	2.239	8.525	3.368			1.933	2.671	4.408	3.065									3.614	3.969		2.959			2.647
							3.419	2.108	2.747				1.473	12.398											2.222	2.907	2.467	2.457			2.238	2.16	8.367	2.651									3.135	2.321		4.717			1.383
							2.687	4.084	5.128				1.129	2.33											3.394	2.178	3.625	2.305			3.708	1.667	2.816	1.707									2.901	2.018		2.795			2.597
							1.498	3.944	1.152				2.778	4.233											3.237	2.085	1.907	2.418			3.065	2.32	3.869	2.696									1.692	3.282		2.901			4.729
								2.986	2.556				0.893	1.875											2.866	1.826	1.976	2.945			4.141	1.493	2.896	4.162									2.901	1.479		2.092			2.71
								4.342	1.451				4.553	1.5											4.111	3.04	1.976	1.757			1.757	2.651	2.739	3.928									5.508	3.927					1.234
								2.764	3.76				2.237	2.081											5.678	1.9	1.646	1.391			2.471	2.111	3.606	1.707									2.854	1.916					3.104
								3.293					1.395	1.723											2.753	4.084	2.259	4.418			1.677	2.357	2.064	2.778									3.267	3.642					4.923
								10					3.388	2.416											4.939	2.457	2.397	7.577			1.493	2.253	3.886	3.015									1.816	5.296					3.079
								4.932					2.72	1.957											2.39	1.654	1.348	4.249			1.995	2.415	1.949	2.969									4.024	2.709					1.41
								3.368					5.191	0.947											2.888	2.003	1.571	2.199			1.656	2.579	3.258	2.573									4.188	2.496					2.749
													4.359	2.388											4.26	3.228	2.339	2.907			2.893	2.32	3.818	3.338									1.976	5.141					5.483
													1.515	2.785											2.573	2.813	1.971	2.585			1.707	2.415	2.179	2.969									3.922	2.299					4.459
													2.885	2.122											2.39	3.979	2.397	2.537			2.07	1.186	2.514	1.667									2.24	2.672					1.184
													2.795	2.306											2.085	2.411	2.411	3.765			1.493	3.538	2.024	1.747									3.413	1.807					2.109
													5.013	2.381											2.973	2.085	1.976	1.487			1.242	1.707	2.353	2.619									3.642	3.765					3.054
													2.557	4.233											3.497	2.544	2.973	1.444			1.582	3.338	2.428	3.708									2.848	2.14					2.408
													1.36	1.219											5.76	2.599	1.924	2.348			1.995	1.171	2.111	2.573									3.969	2.595					3.153
													3.508	1.835											4.142	3.237	1.924	3.695			1.171	1.335	2.268	4.162									3.525	1.662					3.203
													1.768	1.562											2.437	3.267	2.202	2.778			2.168	0.786	3.337	2.992									2.627	1.641					3.956
													5.513	1.339											3.399	6.249	1.459	2.945			1.852	2.619	1.708	3.338									3.481	2.496					2.372
													2.036	3.541											4.01	3.717	2.54	3.637			4.832	4.319	2.064	2.32									2.24	2.496					4.409
													4.26	2.559											5.325	3.299	1.96747	2.29			3.737	5.856	2.289	1.348									2.777	1.871					2.31
													2.172	1.835											2.559	2.914	2.924	3.063			3.928	2.485	1.708	3.494									3.119	1.578					2.818
													2.259	2.189											3.309	2.941	3.714	2.493			7.222	1.833	3.098	5.198									5.974	1.741					2.897
													4.041	1.7											3.165	3.84	1.783	2.573			2.753	1.933	5.119	2.291									2.202	2.549					3.264
													3.388	2.431											3.358	3.142	2.572	2.432			3.959	1.493	3.458	7.595									1.916	2.392					2.522
													2.328	2.915											2.663	2.413	4.083	7.75			1.861	2.111	2.672	2.26									4.284	1.284					3.092
													2.655	2.682											3.124	5.379	2.715	2.888			1.969	0.668	4.97	1.933									2.608	0.988					0.892
													3.611												2.982	3.368	2.064	1.754			2.095	3.813	2.521	4.483									1.835	1.985					1.957
													3.517												2.698	2.467	2.428	2.963			1.747	0.414	4.359	2.372									2.076	2.217					3.355
													3.179												3.036	2.778	3.303	2.866			2.407	2.23	2.691	2.26									2.575	2.496					2.399
													7.459												3.38	2.239	3.323	2.432			2.573	2.619	2.757	1.677									3.204	1.889					1.552
													2.879												3.35	2.907	2.36	1.838			3.818	2.16	2.757	1.446									3.026	0.936					1.454
													2.732												1.37	2.454	2.024	1.801			6.563	2.491	2.428	1.707									5.863	2.595					1.7
													4.418												3.17	3.149	3.653	2.837			3.538	3.523	2.918	1.446									6.87						3.232
													6.964												3.637	3.761	3.093	2.844			1.677	4.275	1.863	2.651									3.157						4.988
													6.003												5.852	3.399	2.462	2.559			2.415	3.405	2.635	1.446									1.479						2.266
													1.795												4.217	2.268	2.318	2.085			3.538	2.407	1.819	5.525									3.308						2.255
													1.898												2.912	3.308	2.428	4.231			3.963	1.08	2.56	5.5521									2.807						2.818
													1.864												3.841	2.261	3.907	2.833			7.244	2.992	2.202	2.827									2.14						3.181
													2.506												4.319	2.459	7.24	2.411			2.342	2.651	3.381	5.906									2.728						1.995
													0.911												3.004	2.918	2.816	1.187			1.527	2.26	2.268	3.906									3.765						1.314
													6.25												2.559	0.899	2.996	2.132			6.321	4.479	2.048	4.061									4.007						2.266
													1.597												2.741	2.704	9.414	2.328			5.885	2.671	2.415	4.061									3.529						5.927
													2.726												5.843	2.711	8.443	3.181			2.291	2.833	1.924	3.937									2.595
													1.821												2.526	3.09	5.623	2.573			2.671	2.168	1.28	3.234									3.204
													2.679												3.142	1.92	2.572	2.397			7.076	3.104	2.534	3.959									3.715
													0.736												6.473	4.464	3.223	2.973			2.821	1.861	2.36	4.46									5.075
													1.263												2.334	7.034	1.949	2.211			2.003	3.562	2.209	4.335									1.816
													1.972												2.559	2.655	2.739	1.935			2.753	2.372	2.36	2.415									2.959
													1.964												5.489	1.836	1.792	3.553			2.632	2.875	2.111	2.26									5.762
													3.041												5.23	1.961	2.946	3.394			1.527	1.861	1.619	3.906									4.062
													2.259												3.07	1.595	2.61	6.649			4.829	2.407	2.187	1.969									3.633
													1.786												7.025	2.686	3.805	2.102			3.148	2.753	2.415	2.253									4.053
													2.402												2.209	2.986	3.665	1.961			2.415	3.704	1.819	2.485									2.959
													4.289												3.121	2.724	4.792	3.749			2.342	3.015	2.54	3.313									2.385
													3.179												2.312	2.74	3.731	2.615			2.784	4.448	2.289	1.242
													2.321												2.697	3.397	3.982	3.588			2.238	3.562	2.428	1.933
													2.679												1.88	2.819	2.9638	3.195			2.095	3.8	3.082	2.802
													3.834												2.615	4.983	4.359	1.9			2.16	1.493	3.62	2.415
													2.575												2.256	2.585	3.869	2.45			2.26	1.571	3.114	3.379
													1.996												1.907	2.437	2.381	8.843			2.415	1.582	3.665	2.696
													1.429												1.863	3.026	7.9578	2.005			2.407	1.995	3.034	3.676
													6.49												3.681	2.397	2.572	1.883			2.821	2.827	3.727	1.677
													1.536												4.969	2.14	2.268	1.918			3.69	3.538	2.862	2.07
													1.44												8.039	2.572	3.731	2.411			2.07	3.297	2.691	1.582
													1.996												9.885	4.847	2.715	2.222			2.291	3.154	3.779	4.141
													1.25												2.312	3.036	3.835	3.5			4.078	4.574	2.757	2.045
													2.726												3.58	5.627	4.625	3.368			6.377	3.197	2.353	3.065
													1.395												2.328	3.014	4.525	2.778			3.338	2.753	3.161	8.591
													1.041												1.757	1.937	2.024	3.701			3.562	6.156	5.724	2.986
													1.536												1.644	4.448	6.337	3.397			1.824	1.907	4.047	1.969
													2.328												1.976	6.082	2.862	3.719			1.186	2.07	1.999	2.928
													1.821												6.946	2.29	3.161	1.679			2.16	2.07	3.082	3.46
													3.219												3.58	2.283	3.093	2.859			3.015	2.16	3.642	4.162
													1.786												2.39	2.339	2.239	2.457			3.17	2.696	2.827	2.23
													1.972												2.467	3.399	3.565	3.17			2.821	4.815	3.986	2.291
													4.553												1.563	3.117	2.111	6.025			3.924	4.006	2.318	1.852
													7.172												2.31	1.646	2.862	3.708			0.926	3.154	3.805	3.313
													8.866												2.39	2.348	2.187	4.419			1.335	5.332	3.731	2.238
													6.074												2.211	1.555	6.697	2.508			2.471	4.721	4.653	2.111
													2.907												3.758	2.586	5.9378	2.526			2.579	3.17	2.591	1.861
													2.349												3.062	2.945	2.462	2.698			3.297	2.16	4.87	1.656
													3.642												1.723	2.005	2.514	4.596			2.753	3.276	3.731	2.07
													3.119												2.784	1.82	4.778	3.353			2.573	1.446	2.415	2.253
													3.355												2.29	2.289	2.833	5.735			3.297	3.538	2.118	1.933
													2.429												3.936	8.816	2.381	3.952			3.577	1.933	2.179	6.741
													2.789												2.31	5.572	4.873	3.101			2.778	3.777	2.591	8.92
													2.685												2.853	11.092	2.769	3.333			2.833	2.833	5.261	3.405
													3.536												2.459	2.687	2.902	2.659			4.263	2.23	1.89	3.154
													3.863												2.457	3.267	2.672	2.636			3.313	1.707	2.572	2.579
													3.611												1.757	2.888	2.924	2.547			1.995	1.907	3.124	2.619
													3.322												1.706	2.246	4.539	4.055			0.414	2.407	2.591	1.493
													1.795												2.028	2.066	3.477	3.239			2.372	2.734	3.818	0.997
													3.681												2.138	3.101	3.692	3.186			2.111	2.619	2.635	2.111
													3.616												1.348	5.888	1.863	2.835			5.296	3.445	2.304	2.23
													3.834												3.546	3.202	3.012	2.513			3.639	2.833	2.721	1.889
													4.745												1.738	3.758	1.619	2.813			2.753	3.813	2.239	1.969
													2.481												2.559	1.976	2.763	2.348			3.186	3.818	3.093	3.148
													4.301												1.995	2.411	2.239	2.06			3.015	2.651	2.462	2.632
													4.072												1.754	2.513	2.862	3.239			3.154	4.162	2.56	2.16
													3.124												2.124	3.036	3.869	2.454			3.998	2.573	5.472	3.557
													2.575												1.201	3.546	6.498	3.126			2.372	5.484	2.381	3.333
													2.685												1.745	2.991	3.077	5.486			2.619	4.986	2.763	2.875
													4.245												2.171	2.283	2.304	3.07			6.639	7.295	2.739	2.778
													4.546												1.826	2.598	2.833	3.07			3.037	3.197	3.848	4.54
													5.141												1.52	1.634	2.304	4.135			1.861	2.875	2.36	2.993
													5.003												1.9	1.512	2.902	3.562			2.372	0.997	3.072	2.26
													3.522												2.224	3.41	2.353	5.498			2.671	2.32	2.111	2.651
													4.08												1.754	3.613	4.582	4.13			3.117	5.815	3.082	2.753
													4.496												2.761	2.648	3.161	2.753			3.514	3.164	3.012	3.708
													4.436												2.371	2.711	2.827	6.087			2.519	1.852	2.36	4.231
													3.642												1.926	3.35	3.328	3.877			4.307	2.291	6.526	2.07
													4.323												6.015	3.344	4.857	4.737			3.037	2.619	4.737	2.928
													6.712												1.826	2.963	2.591	2.437			3.082	2.928	2.54	4.63
													5.372												1.191	2.341	2.946	3.293			2.651	2.407	3.986	3.893
													4.165												2.178	5.902	3.082	3.299			2.651	4.162	3.766	5.149
													1.932												1.308	7.698	1.924	3.478			5.165	5.669	4.163	3.596
													1.473												3.438	2.737	2.691	2.427			1.493	1.571	2.924	3.276
													2.396												4.257	2.844	2.36	3.717			1.242	3.354	2.691	2.372
													1.44												3.572	2.572	2.827	2.667			1.995	2.671	2.862	1.852
													1.786												3.883	2.704	4.97	2.951			1.309	2.573	2.924	1.995
													1.536												2.23	2.437	7.285	2.741			2.39	4.732	3.642	3.037
													4.072												1.82	2.334	8.343	2.686			1.75	3.708	3.323	2.778
													1.786												2.513	5.492	2.833	3.166			1.979	2.16	5.715	2.372
													2.795												2.747	3.036	4.819	2.246			3.177	1.969	3.012	2.802
													1.071												2.256	3.446	3.367	3.5			5.802	3.338	2.862	2.407
													0.714												2.155	3.138	4.179	3.85			3.2	1.907	2.635	4.983
													1.3												1.754	4.763	4.496	3.5			2.315	1.656	5.145	3.538
													0.736												3.423	2.835	2.064	2.371			3.088	5.244	3.496	2.619
													1.086												3.39	1.863	2.514	2.07			5.08	1.861	3.434	2.485
																									2.778	6.618	2.521	4.012			2.548	2.342	2.318	7.307
																									2.085	3.293	2.435	4.923			8.678	4.721	5.042	3.562
																									3.509	2.724	2.691	5.8			1.471	6.829	3.477	2.881
																									8.395	3.654	2.572	3.165			2.01	6.428	2.534	2.415
																									3.048	6.773	3.077	3.726			3.073	2.778	2.691	2.111
																									4.545	3.528	1.949	9.108			3.81	1.852	2.514	7.124
																									6.747	2.042	1.863	2.975			4.002	3.893	2.721	3.445
																									2.23	12.362	5.006	6.359			3.242	2.651	2.591	2.111
																									1.937	3.212	4.639	2.39			4.434	3.963	3.012	2.07
																									1.849	2.256	6.146	2.508			2.217	8.319	2.924	1.08
																									7.093	2.171	8.273	1.952			4.434	3.065	2.757	1.348
																									6.739	3.758	3.593	3.598			1.642	4.452	4.761	3.727
																									2.339	2.888	2.862	2.207			2.915	5.909	2.179	3.8
																									2.975	2.715	3.367	4.714			1.669	3.963	5.1	6.334
																									4.169	2.615	4.198	5.548			3.635	6.669	3.012	1.933
																									2.667	2.655	2.833	3.622			1.62	6.852	3.444	3.479
																									2.411	2.532	4.404	5.607			4.902	1.833	2.56	1.933
																									1.626	2.868	4.302	4.786			2.754	3.415	2.462	2.26
																									2.334	2.374	3.202	2.411			3.246	2.619	3.263	3.17
																									3.101	2.821	2.179	3.293			2.915	3.479	2.179	3.239
																									3.481	2.268	2.187	3.836			2.568	3.276	2.672	3.638
																									1.874	2.411	2.54	4.407			1.523	4.986	2.36	2.986
																									2.23	2.178	3.223	8.284			2.665	3.538	10.162	2.491
																									2.945	2.617	2.289	2.484			4.529	5.149	5.029	2.26
																									3.883	3.677	2.946	2.211			3.194	4.259	4.496	3.818
																									3.048	2.74	2.918	1.82			3.168	3.596	2.862	2.778
																									5.112	4.126	1.459	3.142			2.476	4.721	3.303	2.696
																									1.942	3.748	1.669	4.506			2.306	3.514	3.638	2.671
																									2.583	2.973	2.462	7.194			1.644	3.186	2.757	2.928
																									1.716	2.902	7.561	4.419			3.95	3.164	2.691	1.579
																									3.015	2.922	4.302	2.459			3.912	3.818	2.353	2.07
																									6.499	3.478	2.462	5.927			2.099	3.818	2.691	2.651
																									1.684	4.46	4.639	2.747			4.348	3.154	2.721	3.338
																									7.867	2.813	3.328	4.615			5.3789	1.889	1.999	2.415
																									4.292	3.212	3.337	2.256			4.851	3.708	2.268	3.104
																									1.883	3.399	2.918	2.484			2.82	3.538	2.202	2.573
																									2.673	1.82	2.757	2.982			3.822	2.407	8.177	3.037
																									1.764	3.124	2.56	2.596			3.543	4.521	2.118	2.372
																									1.836	3.19	2.36	2.659			5.327	3.037	2.428	2.579
																									1.836	2.667	1.629	4.667			3.167	4.263	2.202	2.579
																									4.093	2.975	2.715	3.105			3.192	3.186	2.672	1.242
																									2.459	3.243	2.118	2.339			2.476	3.082	2.572	2.003
																									4.874	2.165	8.9268	6.296			1.952	3.143	4.83	1.747
																									1.684	4.165	2.81	2.948			2.476	4.066	2.721	4.585
																									2.15	3.036	3.093	2.837			2.889	4.061	2.36	5.75
																									3.09	1.799	7.972	4.019			3.722	1.446	2.064	4.339
																									2.819	2.256	6.084	3.552			3.687	2.238	1.924	2.893
																									2.171	1.995	5.296	2.973			4.658	3.082	2.187	4.371
																									2.138	2.268	5.829	2.697			2.992	3.281	2.81	4.295
																									4.202	2.586	3.496	2.544			5.468	1.861	3.263	3.69
																									2.118	2.866	3.727	6.672			2.676	3.143	1.792	2.992
																									2.74	3.293	1.536	3.419			2.631	2.491	2.209	4.066
																									1.826	6.875	2.572	4.566			1.447	1.969	2.572	4.335
																									2.341	2.559	5.261	2.746			4.633	2.986	6.296	1.869
																									1.473	2.778	4.614	2.532			3.192	4.223	4.167	3.777
																									2.991	3.166	5.526	2.261			2.217	2.651	7.835	3.234
																									2.459	2.833	4.225	2.132			2.134	1.907	2.918	4.323
																									3.789	1.9	4.019	1.28			1.798	4.721	4.993	6.677
																									6.248	2.655	1.792	1.783			2.304	3.818	3.207	2.415
																									2.334	1.444	2.304	2.862			3.45	2.003	3.323	3.652
																									1.684	2.017	1.819	2.757			3.972	2.881	2.239	3.445
																									1.475	2.794	4.381	1.863			2.481	4.761	3.458	3.234
																									1.9	1.926	2.672	2.428			3.72	1.335	2.111	3.704
																									3.274	4.737	3.848	2.635			4.556	2.095	2.289	2.619
																									2.778	2.454	3.337	1.28			3.196	2.928	2.415	3.415
																									2.45	2.833	3.62	1.708			4.096	3.514	2.946	2.07
																									2.526	2.636	3.805	1.267			2.958	1.593	3.077	3.281
																									10.64	1.679	2.187	1.318			3.216	2.436	2.862	1.0649
																									2.283	2.289	3.556	1.459			6.862	2.986	2.36	1.571
																									1.654	2.411	2.691	1.557			2.081	2.003	2.769	2.619
																									1.699	3.1	2.209	2.462			3.045	5.421	2.428	2.26
																									2.13	2.011	1.669	2.064			2.19	2.651	2.187	1.995
																									2.784	4.126	1.846	0.975			2.631	3.514	3.077	2.485
																									5.981	2.559	1.557	2.209			3.284	4.307	3.415	1.889
																									2.515	2.526	2.268	3.098			3.385	2.632	3.328	2.519
																									6.19	3.478	2.289	1.536			3.373	4.045	2.521	1.907
																									4.057	4.182	2.064	2.946			2.134	2.23	2.946	4.19
																									2.47	3.293	2.635	4.351			4.751	3.197	3.077	1.41
																									2.333	2.411	1.991	6.071			2.631	1.656	2.048	2.491
																									5.157	2.788	2.172	3.848			2.848	2.471	2.56	2.342
																									3.078	4.035	2.757	4.348			4.889	7.338	2.064	3.154
																									3.562	2.083	2.381	5.623			2.87	3.239	1.924	4.92
																									3.556	3.106	5.666	2.024			2.92	3.354	2.757	2.471
																									2.824	8.651	7.463	2.202			3.385	3.037	2.61	4.633
																									2.77	2.629	8.177	2.946			4.295	2.671	2.36	3.154
																									3.042	2.788	7.772	1.318			1.75	3.148	2.572	1.907
																									4.539	2.23	4.095	1.101			5.011	2.579	2.769	3.777
																									1.644	2.085	5.843	2.969			3.242	4.983	3.328	3.148
																									3.106	3.208	4.89	8.001			3.545	3.562	3.986	2.875
																									1.908	4.044	4.167	3.873			1.435	4.099	3.337	5.559
																									2.247	6.206	4.348	1.459			3.759	3.148	6.157	3.154
																									1.655	6.157	4.536	1.493			2.029	0.944	2.462	4.402
																									3.923	2.374	4.873	1.863			2.507	2.16	2.462	5.632
																									2.753	2.801	3.381	1.101			4.389	2.111	4.737	2.436
																									2.526	2.305	7.05	1.378			2.081	2.23	4.639	2.778
																									3.163	2.283	4.778	2.918			2.567	5.525	3.124	3.065
																									5.293	6.18	4.568	2.318			2.733	2.671	4.167	2.778
																									2.036	2.39	4.019	3.642			2.795	0.944	3.731	2.619
																									3.383	4.13	4.778	2.827			1.971	2.802	3.974	2.651
																									13.855	2.724	7.133	4.557			4.152	2.045	7.061	2.111
																									2.055	3.384	5.472	1.459			2.883	1.852	2.572	3.557
																									2.631	2.585	3.839	3.593			2.782	1.907	4.873	3.281
																									4.635	2.539	3.323	7.16			2.92	2.784	3.458	3.928
																									5.541	2.673	4.699	2.514			3.145	2.632	3.328	0.944
																									3.918	4.101	4.067	2.209			1.594	2.651	2.769	2.372
																									10.657	2.06	3.034	1.958			1.909	2.238	2.739	2.753
																									3.838	2.941	3.124	4.019			3.425	2.519	3.62	1.824
																									3.078	4.511	3.66	4.525			1.642	2.651	3.238	3.405
																									3.845	2.513	3.805	2.179			2.255	2.168	2.572	4.444
																									2.86	3.036	3.801	2.304			2.607	3.239	3.62	3.704
																									3.604	2.902	2.462	1.629			3.012	2.986	3.401	2.238
																									2.66	4.249	1.819	1.81			2.259	2.168	3.166	1.493
																									2.166	4.63	5.277	2.61			1.787	3.015	3.328	3.186
																									3.007	3.243	8.973	2.179			2.521	1.677	2.435	1.582
																									2.698	3.154	6.084	1.863			3.492	3.853	6.697	3.186
																									2.23	2.868	3.082	3.077			0.926	1.747	2.187	1.969
																									3.954	3.239	2.289	2.521			1.506	4.644	1.708	1.933
																									7.343	4.985	2.81	3.323			2.631	3.75	2.187	2.573
																									5.083	3.765	6.954	5.442			4.213	5.812	2.268	3.154
																									6.889	2.747	2.179	3.66			7.656	2.753	1.708	1.995
																									3.838	5.683	2.691	2.064			5.267	3.015	1.639	2.111
																									2.325	5.395	1.792	2.918			3.959	3.415	2.996	7.997
																									1.694	4.019	2.918	2.833			1.933	1.747	2.691	5.218
																									5.892	2.697	2.289	2.289			5.749	2.899	2.048	1.8579
																									2.466	3.423	2.428	4.198			2.23	5.669	2.739	4.6
																									1.104	2.083	3.727	3.714			1.309	3.037	2.187	2.778
																									3.256	6.332	4.539	4.751			2.238	3.313	2.739	3.557
																									2.774	2.782	2.591	2.36			1.582	2.632	3.012	4.061
																									2.345	2.663	4.437	2.172			2.07	2.357	2.111	4.066
																									5.207	2.526	2.521	2.924			2.045	2.519	3.415	5.296
																									2.439	4.847	2.946	2.924			0.586	2.573	2.591	5.497
																									6.684	2.222	2.715	2.304			2.095	2.111	3.62	2.357
																									2.74	2.083	2.289	2.111			3.338	1.852	2.691	2.671
																									11.173	3.438	2.415	2.024			2.573	1.707	3.848	4.417
																									5.096	2.14	2.924	2.833			2.893	2.342	4.067	3.745
																									5.892	3.781	2.187	6.488			3.17	5.972	5.683	1.582
																									2.914	3.063	6.027	3.779			1.446	2.573	2.521	2.222
																									1.667	2.132	2.672	6.719			3.928	2.003	2.318	2.651
																									1.976	2.209	2.353	3.415			2.651	1.667	2.202	1.677
																									3.015	3.138	1.949	2.61			2.619	2.32	2.763	2.111
																									2.636	3.231	2.946	2.289			4.521	0.997	1.949	1.933
																									2.305	3.457	2.572	6.071			4.644	3.154	2.36	2.372
																									2.667	2.519	2.691	2.179			3.976	2.095	4.9	3.313
																									2.328	2.519	2.268	4.019			2.753	2.111	4.222	2.23
																									2.011	2.285	2.691	3.077			3.514	6.296	2.318	1.348
																									3.145	2.578	2.179	1.619			1.41	2.372	1.924	2.07
																									3.142	3.509	4.007	4.478			5.992	3.727	1.783	2.222
																									2.011	3.368	2.715	0.975			1.296	5.038	2.757	1.186
																									2.459	1.92	1.949	2.024			1.582	3.479	6.071	5.145
																									3.41	1.849	2.715	2.896			2.357	3.276	3.263	2.342
																									1.92	3.745	2.268	2.179			1.111	3.338	2.289	2.619
																									2.171	2.508	2.209	2.763			1.933	2.291	2.54	2.253
																									2.868	4.55	2.111	2.946			2.753	2.045	3.886	1.907
																									5.936	3.931	3.337	4.007			3.338	1.571	1.89	2.238
																									2.246	3.196	4.419	1.708			1.656	2.491	1.81	2.579
																									2.888	4.264	2.172	7.5			2.778	3.276	3.886	3.037
																									2.411	3.446	3.263	2.179			4.289	2.415	2.179	3.893
																									3.39	3.65	2.514	3.62			2.619	0.926	2.763	2.969
																									2.801	2.859	3.012	1.717			1.593	1.493	2.064	2.573
																									3.015	3.36	5.514	3.818			2.357	2.696	3.624	3.104
																									2.341	3.36	8.538	2.462			5.928	2.519	1.318	1.7469
																									4.537	2.028	10.722	2.902			2.485	2.003	3.835	3.082
																									10.751	4.093	4.582	2.54			2.23	1.707	3.161	3.69
																									3.969	2.003	3.57	3.082			1.907	2.111	2.462	1.493
																									2.634	2.39	6.272	2.672			2.802	4.46	1.318	2.671
																									2.29	3.708	2.862	5.496			2.111	2.519	2.179	1.995
																									4.467	6.667	3.839	3.899			3.704	3.186	2.289	1.667
																									2.519	4.296	9.622	2.691			3.037	2.342	3.238	2.579
																									3.1	2.052	4.778	7.636			2.893	2.407	2.816	2.26
																									1.676	1.826	3.082	5.261			1.995	3.959	1.949	1.907
																									2.484	4.453	2.739	2.715			2.415	1.824	2.462	2.696
																									3.368	3.784	10.504	2.239			3.415	3.234	3.818	1.861
																									4.34	2.912	3.731	3.323			1.824	4.689	1.619	2.372
																									2.761	3.489	6.29689	2.757			1.242	2.753	2.739	1.527
																									2.138	3.231	2.56	2.435			2.23	2.599	3.124	1.677
																									3.546	7.624	6.049	6.83			1.757	4.452	3.263	1.861
																									1.706	5.156	10.693	1.629			2.407	3.154	2.048	2.573
																									1.733	2.259	5.261	2.635			3.989	3.704	1.783	2.593
																									2.963	2.612	3.381	6.241			2.599	5.145	1.546	2.784
																									2.39	2.596	4.378	4.525			1.757	4.231	2.209	2.253
																									7.066	3.243	2.946	4.351			1.852	6.066	2.048	2.778
																									3.26	3.681	3.166	2.435			4.091	3.818	3.714	2.168
																									2.246	4.342	4.131	5.623			4.198	3.562	2.435	3.562
																									3.036	2.578	2.996	9.351			1.667	2.833	2.239	1.707
																									3.048	2.778	2.985	3.805			3.197	3.523	2.179	2.632
																									4.053	2.085	2.353	2.757			2.519	2.436	2.36	1.861
																									3.883	5.279	2.81	13.756			1.667	3.313	2.172	2.778
																									2.165	4.508	3.093	7.738			7.8819	6.211	2.179	3.853
																									2.559	2.381	1.639	3.323			1.493	1.933	2.36	2.875
																									3.229	5.961	3.258	3.381			3.065	3.638	1.958	2.651
																									1.9	3.294	12.793	7.388			1.296	2.485	1.863	2.573
																									2.866	4.767	7.02869	6.46			2.619	2.485	3.263	3.338
																									3.957	2.941	3.565	3.263			1.707	3.538	2.268	1.852
																									5.603	2.617	3.415	2.024			2.986	5.296	1.459	3.577
																									4.126	3.11	3.998	2.635			3.46	2.928	2.239	3.065
																									3.466	4.83	6.707	5.761			3.154	3.538	2.187	2.632
																									1.826	2.866	3.337	2.415			5.149	3.813	2.715	2.23
																									2.526	3.432	4.019	1.639			2.372	3.638	2.54	2.436
																									2.178	5.444	4.378	2.572			1.824	3.818	2.202	2.491
																									2.459	3.293	3.482	1.819			3.704	4.986	1.89	3.234
																									3.102	3.588	6.124	1.89			2.899	4.804	2.353	2.07
																									3.19	4.385	2.268	3.263			3.415	3.104	2.353	2.471
																									2.328	3.681	10.035	2.118			3.479	1.907	3.556	2.519
																									2.369	3.32	1.999	1.949			3.523	4.223	2.534	1.757
																									4.52	2.746	6.707	9.836			4.861	3.638	2.521	2.651
																									3.719	4.316	4.241	1.378			4.112	4.479	2.353	3.998
																									1.952	2.833	9.05	1.557			3.415	3.186	2.064	2.407
																									3.969	1.738	2.462	4.97			5.399	3.154	1.669	1.309
																									3.622	2.087	5.97	2.61			2.519	4.141	2.514
																									4.073	2.583	1.717	3.805			4.061	2.573	1.81
																									3.015	3.786	2.462	2.969			2.003	4.223	1.863
																									3.749	6.865	3.093	2.024			4.066	3.445	2.353
																									2.573	2.513	2.268	2.36			3.164	3.405	2.36
																									2.572	2.564	2.268	1.999			3.818	3.354	2.521
																									3.217	3.956	3.161	3.496			4.359	3.75	2.36
																									2.991	1.649	2.54	1.536			2.651	3.538	2.415
																									4.069	2.027	2.111	1.81			7.38	1.933	2.56
																									4.419	3.039	1.999	1.493			5.399	2.899	1.639
																									4.61	3.011	1.708	3.303			9.443	2.928	1.949
																									2.559	2.503	2.61	3.986			3.17	2.415	5.724
																									6.072	3.874	1.999	2.81			2.26	3.727	5.848
																									4.214	3.899	1.28	2.757			2.003	4.581	5.433
																									3.598	2.538	3.638	1.999			4.779	2.573	3.974
																									1.684	2.58	2.591	3.161			4.969	2.23	2.81
																									2.374	2.782	2.462	5.623			3.338	2.969	1.924
																									4.055	1.976	4.381	2.946			5.188	3.164	2.81
																									2.052	2.82	2.048	3.444			2.573	3.234	6.164
																									3.622	2.723	2.239	3.072			3.164	3.015	5.611
																									3.17	2.827	3.62	2.514			3.082	2.26	2.827
																									3.754	3.392	3.727	3.584			2.111	2.23	2.111
																									2.328	2.551	3.161	3.818			3.596	2.619	2.179
																									2.299	2.307	8.177	5.795			2.111	1.707	5.345
																									2.39	3.957	3.805	3.082			2.696	2.875	3.565
																									2.764	2.564	3.839	2.833			1.593	2.32	2.54
																									2.466	2.75	2.428	2.54			3.893	3.523	2.591
																									2.083	1.837	2.739	4.944			5.929	3.818	2.56
																									2.544	1.911	3.328	2.36			6.503	3.154	2.289
																									4.675	3.254	3.731	2.833			2.253	2.928	2.514
																									2.194	2.619	3.323	4.944			2.045	4.19	3.278
																									2.537	1.624	3.805	3.986			2.407	2.821	3.805
																									2.087	2.181	2.763	3.337			1.995	3.494	1.89
																									3.081	1.611	2.381	1.557			1.446	3.704	3.665
																									2.268	2.339	2.739	3.328			2.111	2.23	1.708
																									2.178	3.1	2.862	3.082			2.238	3.154	2.691
																									3.524	2.598	2.691	8.385			3.065	2.827	4.067
																									2.888	3.1	2.672	3.161			2.23	2.827	2.715
																									2.715	1.372	4.47	7.798			4.307	3.313	2.024
																									3.252	2.93	2.209	4.019			3.333	5.788	2.435
																									2.924	2.274	1.924	3.766			3.906	5.963	3.114
																									3.38	1.534	4.625	4.706			1.852	2.784	2.064
																									3.765	1.802	2.435	3.258			3.924	2.821	1.669
																									2.813	1.94	6.518	1.819			0.586	1.707	2.534
																									2.924	5.835	3.161	2.428			2.573	5.681	2.172
																									3.358	1.855	2.289	3.323			1.707	1.582	2.946
																									2.381	2.349	2.924	1.669			10.528	2.827	1.949
																									3.39	3.1	2.289	3.323			3.148	2.415	2.721
																									3.149	3.449	2.428	1.949			3.479	3.405	2.462
																									2.975	2.861	1.536	2.514			4.986	3.037	3.328
																									3.207	4.692	1.619	2.318			4.574	3.065	2.902
																									2.437	2.349	2.61	2.024			1.747	4.889	3.082
																									2.31	2.056	2.179	3.62			1.907	2.471	2.36
																									2.853	3.59	1.991	3.202			1.493	3.8	2.289
																									1.826	2.474	1.81	2.833			1.852	6.288	3.565
																									1.799	2.723	1.708	5.177			1.493	4.339	3.779
																									9.131	2.426	5.252	3.496			2.651	4.847	2.61
																									1.723	2.378	3.434	2.024			2.415	2.23	2.179
																									2.118	2.963	2.739	4.539			2.928	2.23	2.946
																									4.056	2.216	6.823	1.708			2.23	2.491
																									2.86	2.74	4.481	4.539			2.111	2.415
																									2.171	7.87	2.769	6.488			1.593	2.491
																									1.874	2.626	4.873	7.774			3.689	2.436
																									1.918	2.074	7.385	2.715			1.171	2.23
																									3.965	2.459	9.594	3.082			1.527	2.651
																									2.746	2.71	3.848	3.477			2.696	7.465
																									3.772	2.474	5.119	4.095			1.747	2.111
																									3.026	1.499	2.81	2.239			8.068	5.847
																									3.487	1.976	1.89	2.064			3.869	1.348
																									2.74	2.225	1.958	7.561			2.045	2.342
																									2.508	1.661	2.179	4.167			2.23	4.815
																									6.876	2.08	6.272	6.804			2.357	3.596
																									4.015	3.424	4.87	2.946			2.753	3.652
																									5.84	2.208	9.2087	2.918			2.003	2.253
																									5.416	3.453	3.57	2.763			2.986	2.23
																									4.985	1.774	6.304	1.28			2.928	3.46
																									11.436	2.955	4.21	2.862			1.593	2.045
																									2.712	2.874	3.727	1.159			4.644	1.593
																									3.015	2.543	4.97	4.083			4.006	2.821
																									5.394	2.905	5.375	2.534			3.494	2.827
																									2.1	6.33	5.954	2.691			2.821	9.56
																									2.819	1.455	1.999	3.077			1.582	9.567
																									2.958	3.737	2.521	2.435			3.759	3.379
																									3.319	2.75	1.924	2.36			1.593	2.784
																									7.68	3.481	2.36	3.207			2.07	2.095
																									3.309	3.822	3.458	2.924			11.68	2.986
																									2.888	4.358	6.272				1.861	2.111
																									3.39	2.344	3.556				4.061	2.238
																									2.982	2.994	2.209				8.897	1.335
																									2.833	2.474	2.514				3.338	1.571
																									2.23	3.127	2.514				2.168	2.291
																									2.795	9.049	3.805				2.875	3.154
																									2.13	2.905	2.428				1.833	3.065
																									2.239	2.598					3.154	1.348
																									3.489	3.636					4.779	2.111
																									9.032						3.4	2.26
																									2.261						3.75	2.003
																									3.239						3.562	2.827
																									2.07						2.986	1.995
																									3.19						10.932	3.676
																									2.508						2.23	2.111
																									2.042						3.276	2.599
																									2.209						2.651	1.309
																									2.902						2.23	2.407
																									3.081						4.066	2.579
																									3.025						2.372	1.969
																									2.028						2.485	1.656
																									3.267						2.579	1.527
																									2.578						6.156	1.186
																									4.377						4.721	1.677
																									2.45						1.907	1.707
																									3.101						2.827	1.889
																									2.813						2.23	2.519
																									1.926						1.824	4.295
																									2.224						2.753	3.704
																									1.799						2.573	3.17
																									2.648						2.671	1.309
																									2.888						1.757	4.323
																									1.937						2.357	2.238
																									2.256						2.23	2.632
																									3.17						1.852	1.048
																									2.328						3.037	2.342
																									2.003						7.499	2.928
																															2.928	3.405
																															2.573	2.632
																															2.111	2.222
																															3.154	1.969
																															1.969	3.562
																															1.907	2.753
																															1.656	2.992
																															2.671	3.276
																															3.867	2.07
																															3.037	2.986
																															5.768	1.907
																															2.372	1.824
																															1.933	3.818
																															1.481	2.579
																															3.849	1.757
																															1.757	2.238
																															2.238	6.576
																															4.19
																															2.372
																															3.658
																															3.297
																															3.75
																															4.074
																															3.154
																															3.415
																															2.415
																															2.753
																															1.481
																															3.015
																															3.596
																															3.818
																															2.893
																															1.493
																															3.448
																															1.493
																															2.969
																															1.493
																															3.813
																															2.23
																															3.813
																															2.753
																															1.656
																															1.969
																															3.037
																															1.995
																															4.141
																															3.4
																															3.338
[truncated: 3 more columns]
