# Supplementary material for: Coronavirus M protein impairs cilium during early infection by enhancing the AurA-HDAC6 axis
Source: PLoS Pathog. 2025 Sep 12;21(9):e1013515. doi: 10.1371/journal.ppat.1013515 (PMC12445521; doi:10.1371/journal.ppat.1013515)
Supplement: S6 Table — (XLSX) [file ppat.1013515.s013.xlsx]

## Sheet: Sheet1
Figure 6F	GFP-vector	PEDV-M-GFP	PDCoV-M-GFP	PEDV-M-Δ97-122-GFP	PDCoV-M-Δ88-112-GFP		Figure 6G	GFP-vector	PEDV-M-GFP	PDCoV-M-GFP	PEDV-M-Δ97-122-GFP	PDCoV-M-Δ88-112-GFP
	42.68	13.74	14.49	40	45.56			6	2	1	3	2
	47.84	9.78	6.9	46.25	44			2	5	3	4	2
	48.04	16.88	17.8	44.29	40			5	7	2	4	4
	48.92	10.83	7.58	48.92	46.43			6	2	3	6	4
	50.53	11.13	13.64	40.93	47			2	7	2	2	3
								5	1	6	3	3
								2	2	2	4	3
								9	1	2	2	7
								5	7	3	2	6
								4	1	2	2	2
								2	11	1	3	6
								6	8	6	10	6
								10	2	1	4	5
								2	2	4	7	2
								4	1	1	14	4
								6	1	1	3	2
								2	2	2	3	3
								3	4	2	2	1
								3	3	2	8	5
								6	5	1	2	3
								3	1	1	5	6
								2	5	2	4	13
								8	3	1	2	4
								2	3	1	5	3
								8	3	7	4	7
								12	1	5	11	4
								10	1	1	7	3
								2	6	6	2	9
								6	3	3	2	6
								5	3	1	6	12
								7	3	6	2	12
								3	5	6	8	7
								4	1	1	2	5
								8	1	1	4	2
								7	7	7	6	3
								3	3	9	5	12
								4	6	1	5	8
								2	2	5	3	6
								5	6	1	1	5
								2	1	3	4	4
								6	8	5	3	6
								2	7	2	5	9
								7	9	1	2	4
								4	1	3	3	6
								3	1	3	8	2
								3	2	1	2	2
								3	2	6	13	5
								6	3	5	10	5
								2	1	8	2	7
								3	9	3	7	3
								2	3	4	10	3
								5	2	2	7	5
								4	7	2	6	2
								5	2	4	12	11
								4	6	3	6	1
								5	6	1	4	1
								8	4	5	2	2
								4	2	2	10	4
								5	12	7	2	2
								7	4	4	3	2
								3	5	1	2	10
								5	1	2	2	4
								9	2	1	3	1
								4	5	3	4	4
								2	3	2	2	7
								6	2	2	7	3
								6	3	6	5	3
								13	2	1	2	2
								4	5	5	2	7
								2	2	2	5	4
								4	6	2	5	7
								6	6	1	2	1
								2	5	3	6	2
								12	3	7	4	13
								4	4	2	3	2
								13	2	4	9	11
								6	1	1	1	2
								11	2	2	5	1
								9	1	6	5	11
								2	3	4	4	10
								5	3	6	9	2
								7	7	2	3	8
								2	3	2	2	2
								9	6	4	2	5
								7	1	3	4	1
								6	1	5	3	5
								9	5	1	3	4
								8	2	1	3	1
								5	2	1	4	2
								6	2	1	5	2
								8	1	7	8	2
								2	2	1	6	1
								2		2	6	1
								2		7	2	5
								5		4	2	6
								2		2	8	1
								2		2	2	8
								2		3	12	1
								10		1	4	1
								3		4	1	10
								5		1	5	2
								6		5	2	2
								5		4	8	2
										5	2	8
										1	7	6
										8	7	1
										2	2	1
										3	12	12
										4	2	4
										3	11	2
										1	2	1
										3	6	5
										9	11	7
										1	6	2
										5	1	4
										4	6	2
											2	2
											5	3
											3	8
											2	2
											2	6
											9	4
											2	9
											2	3
											4	2
											6	5
											2	3
											2	2
											5	8
											3	5
											1	3
											5	2
											3
											3
