# Supplementary material for: Coronavirus M protein impairs cilium during early infection by enhancing the AurA-HDAC6 axis
Source: PLoS Pathog. 2025 Sep 12;21(9):e1013515. doi: 10.1371/journal.ppat.1013515 (PMC12445521; doi:10.1371/journal.ppat.1013515)
Supplement: S7 Table — (XLSX) [file ppat.1013515.s014.xlsx]

## Sheet: Sheet1
Figure 7F	GFP-vector	PEDV-M-GFP	PEDV-M(S108A & W110A)-GFP	PEDV-M(S99A & I100A)-GFP		Figure 7G	GFP-vector	PEDV-M-GFP	PEDV-M(S108A & W110A)-GFP	PEDV-M(S99A & I100A)-GFP		Figure 7H	GFP-vector	PDCoV-M-GFP	PDCoV--M(S98A & W100A)-GFP	PDCoV--M(S89A & I90A)-GFP		Figure 7I	GFP-vector	PDCoV-M-GFP	PDCoV--M(S98A & W100A)-GFP	PDCoV--M(S89A & I90A)-GFP
	43.4	13	31.2	32.3			8	6	2	14			44.3	12.2	32.1	43.2			8	4	9	7
	44.2	15.2	37.8	37.4			7	1	13	2			42.4	13.6	38.7	39.7			7	3	5	16
	50.2	19.5	45.9	46.1			6	2	2	11			49.7	16.9	45.9	32.7			2	5	6	7
	51.4	23.1	36.4	45.5			4	1	10	2			50.9	21.3	36.4	33.5			4	2	2	6
	45	17	37.6	30			9	3	6	4			46.2	16	42.6	41			9	1	5	5
							2	6	4	1									2	3	3	9
							2	2	5	4									12	12	3	3
							5	5	4	3									6	6	15	12
							8	3	4	2									2	2	10	7
							5	3	8	1									2	4	4	3
							12	4	2	4									5	4	5	3
							2	2	4	2									4	4	11	14
							2	3	8	8									6	1	2	5
							13	1	2	1									6	7	3	11
							5	2	2	4									2	2	6	8
							9	5	7	1									2	6	7	2
							3	1	1	6									4	2	3	3
							4	3	5	4									2	1	4	14
							5	2	4	4									8	5	7	5
							9	1	4	3									12	2	5	3
							5	1	2	4									5	2	4	2
							5	4	1	2									11	1	7	3
							2	2	1	2									2	4	3	3
							10	1	2	11									4	1	7	2
							12	6	2	5									6	3	5	9
							8	1	8	6									5	1	10	2
							3	6	2	2									5	7	12	4
							8	3	2	5									3	3	4	3
							6	1	6	2									5	2	4	2
							3	5	2	2									6	2	4	3
							5	6	3	4									9	2	2	7
							9	3	6	2									6	8	4	3
							13	2	3	5									10	1	8	4
							6	5	13	6									2	6	4	2
							2	1	2	2									4	2	2	6
							2	2	2	2									6	2	5	9
							14	3	7	2									7	2	2	4
							2	2	2	1									5	5	6	2
							5	6	7	2									5	1	13	5
							5	1	6	7									9	5	13	3
							6	1	4	2									13	2	5	5
							2	7	10	6									6	3	4	2
							9	6	2	3									2	5	9	3
							2	2	6	9									4	3	3	5
							6	1	2	2									5	6	2	5
							4	7	5	10									8	3	2	2
							3	1	6	6									6	3	3	5
							2	1	2	8									8	4	9	2
							5	2	2	2									7	4	11	3
							2	5	7	2									7	1	9	5
							4	4	1	6									3	1	2	3
							3	3	5	4									5	7	7	2
							6	1	2	3									2	2	2	7
							2	1	2	10									3	2	4	3
							6	2	1	3									5	7	9	4
							5	1	3	12									9	3	4	3
							7	3	1	4									2	3	6	3
							2	2	11	2									5	2	11	3
							2	4	4	4									4	3	12	3
							10	1	8	6									2	7	8	2
							6	2	5	7									13	2	2	3
							2	1	3	2									14	5	7	3
							3	6	8	9									3	2	5	5
							2	4	9	4									4	2	5	7
							11	1	12	8									6	4	12	3
							3	2	4	1									6	1	5	3
							7	4	7	3									2	1	3	9
							6	5	9	8									3	7	14	3
							7	5	2	12									10	1	10	3
							2	4	3	8									5	3	3	5
							2	1	2	13									3	5	5	2
							4	1	5	1									2	7	11	3
							2	4	7	8									6	2	6	4
							5	2	4	4									2	1	3	5
							4	1	6	2									2	1	2	2
							7	4	2	1									2	9	5	5
							3	1	3	1									6	2	14	6
							4	2	3	2									5	2	3	13
							3	3	3	3									3	2	6	7
							2	2	1	4									2	2	13	2
							6	3	2	2									4	3	10	3
							6	2	5	2									5	3	6	3
							5	4	2	5									7	2	3	2
							6	7	2	11									2	6	5	3
							2	3	8	2									2	2	16	5
							4	2	3	6									3	3	4	8
							4	2	6	3									2	4	8	10
							2	2	4	2									2	3	2	5
							4	3	7	5									9	6	8	5
							5	8	10	5									3	4	3	9
							7	2	3	7									4	6	14	2
							6	2	11	9									7	2	2	5
							5		5	2									5		6	11
							3		2	5									3		2	18
							3		1	2									3		2	5
							8		1	5									8		2	3
							4		3	10									4		3	4
							10		9	2									10		3	3
							2		3	12									2		3	3
							6		12	2									6		16	6
							6		1	2									6		5	5
							2		1	2									2		5	10
							8		3	10									8		3	3
									2	3											7	10
									6	2											6	7
									6	6											7	4
									4	3											8	8
									1	7											2	3
									11	7											6	3
									4	2											11	6
									7	5											3	3
									5	3											4	5
									6	1											2	7
									5	3											3	8
									1	3											6	9
									3	2											9	13
									2	6											11	3
									5	5											3	2
									2	2											5	2
									4	2											5	5
									1	4											3	4
									1	5											7	5
									2	5											10	3
									9	3											6	3
									5	3											4	10
									3	2											11	3
									5	3											9	3
									12	5											4	8
									1	2											3	2
									3	2											10	2
									1	6											6	3
									4	5											5	2
									12	3											5	6
									2	3											2	3
