# Supplementary material for: Coronavirus M protein impairs cilium during early infection by enhancing the AurA-HDAC6 axis
Source: PLoS Pathog. 2025 Sep 12;21(9):e1013515. doi: 10.1371/journal.ppat.1013515 (PMC12445521; doi:10.1371/journal.ppat.1013515)
Supplement: S8 Table — (XLSX) [file ppat.1013515.s015.xlsx]

## Sheet: Sheet1
Figure 8G	flag-vector	flag-SARS-CoV-2-M	flag-SARS-CoV-2-M(S108A & W110A)	flag-SARS-CoV-2-M(S99A)		Figure 8H	flag-vector	flag-SARS-CoV-2-M	flag-SARS-CoV-2-M(S108A & W110A)	flag-SARS-CoV-2-M(S99A)		Figure 8J	flag-vector	flag-IBV-M	flag-IBV-M(S109A & W111A)	flag-IBV-M(S100A & I101A)		Figure 1G	flag-vector	flag-IBV-M	flag-IBV-M(S109A & W111A)	flag-IBV-M(S100A & I101A)
	45.8	16.4	42.3	34.5			6	2	2	1			42.6	18.3	44.3	46.4			2	4	6	2
	44.2	13.6	44.6	46.9			4	1	11	6			44.2	15.2	37.8	37.4			3	9	8	1
	51.2	26.8	34.2	37.8			4	1	6	9			50	15.5	46.4	40.5			5	4	6	13
	51.4	21.3	38	37.6			3	1	2	7			51.4	23.1	46.4	45.5			6	2	5	2
	43.9	20.8	38.9	43.6			4	6	1	12			44.3	17.8	38.1	35			4	7	9	3
							6	3	2	13			51	16.4	41.5	38.7			13	1	5	9
							9	5	3	10			44.6	21.3	40.5	41.6			4	1	4	4
							10	1	2	16									2	2	3	3
							5	2	5	1									4	2	5	5
							5	2	5	1									14	3	3	5
							2	6	2	11									6	3	5	3
							2	7	3	4									7	2	5	6
							2	2	1	5									5	3	3	5
							2	6	7	6									8	4	14	6
							6	1	5	1									6	2	5	3
							4	1	8	9									2	1	3	4
							8	2	5	6									16	4	6	4
							4	1	6	9									9	2	5	14
							5	1	3	3									2	7	5	5
							5	2	3	14									3	2	2	6
							5	1	4	15									3	5	8	4
							2	1	4	4									6	3	7	10
							2	6	5	6									7	6	8	7
							3	3	5	6									10	2	3	5
							5	1	14	3									10	1	5	7
							2	5	2	11									6	2	12	3
							8	3	7	1									5	1	6	7
							5	2	2	7									2	3	1	9
							3	8	3	4									3	10	5	3
							9	3	5	2									10	2	4	4
							6	4	7	8									12	1	11	2
							3	2	2	9									5	6	8	13
							2	5	3	10									9	6	6	4
							2	6	2	3									6	1	6	4
							3	1	1	8									6	1	7	9
							5	3	3	3									7	5	2	12
							2	3	2	4									9	1	2	2
							7	1	2	1									4	6	2	7
							6	1	6	2									8	5	2	5
							2	2	5	1									6	9	10	8
							2	3	2	8									8	4	5	9
							4	4	5	2									9	8	2	6
							7	2	2	8									5	5	5	1
							6	2	7	5									9	1	4	4
							5	1	9	7									6	3	2	2
							7	1	4	10									5	2	3	2
							5	5	2	1									2	1	4	9
							10	1	2	3									10	1	8	1
							6	1	6	7									6	1	11	8
							7	1	2	13									3	4	6	8
							2	1	8	2									2	1	7	6
							5	3	11	16									8	1	4	12
							2	2	2	4									4	3	5	3
							3	4	1	17									9	3	2	6
							13	1	2	10									4	6	9	5
							8	6	2	9									2	2	3	8
							5	3	5	1									5	1	12	5
							4	1	4	5									3	3	6	2
							2	8	2	3									11	7	2	8
							2	1	7	3									5	7	10	5
							4	5	9	2									3	3	3	5
							2	2	3	8									5	1	3	2
							13	3	2	1									4	1	2	4
							2	4	8	5									10	13	4	9
							4	3	2	5									7	6	7	4
							11	2	2	3									5	6	2	5
							6	1	1	9									8	4	5	6
							2	2	2	4									5	1	2	6
							6	4	6	5									7	8	2	2
							10	2	6	2									8	1	2	7
							2	5	4	6									3	2	1	12
							6	2	6	5									7	1	7	8
							2	3	3	1									12	4	2	2
							8	1	4	3									4	2	5	5
							2	2	3	1									5	1	10	4
							2	3	7	8									5	3	2	6
							8	2	4	1									12	3	5	9
							3	3	3	2									10	5	7	1
							3	1	3	8									6	2	4	4
							2	2	2	4									5	4	3	6
							6	1	2	7									4	6	9	3
							7	1	3	4									5	12	6	3
							6	5	4	5									11	2	5	1
							6	5	12	9									4	2	5	3
							12	5	2	1									8	3	2	3
							4	1	13	7									5	8	2	1
							6	3	5	2									9	2	8	6
							6	7	4	6									2	1	5	2
							5	2	16	10									9	2	2	3
							3	2	4	14									7	1	3	4
							4	4	2	4									11	3	6	6
							12	6	1	11									4	1	2	6
							2	4	13	5									3	2	6	1
							7	1	7	6									5	2	6	2
							9	6	3	4									6	4	10	8
							14	3	8	5									2	6	7	3
							8	2	2	9									4	2	1	13
							5	4	8	5									5	2	3	7
							9	1	9	7									6	1	7	6
							5	1	2	8									6	1	3	5
							3	7	3	5									4	5	4	4
							9	5	4	6									8	1	8	6
							3	2	2	5									5	1	2	5
								7	9	13									11	4	12	5
								5	5	1									5	1	5	5
								1	2	14									2	3	9	6
								7	2	12									2	5	4	5
								3	3	6									2	5	1	5
								2	11	6									2	5	6	5
								8	6	2									6	2	5	3
								1	8	5									4	2	3	4
								3	12	12									6	5	5	2
								1	2	6									10	9	13	8
								2	12	4									5	3	2	6
								6	11	1									3	5	9	9
								1	7	8									2	2	4	6
								6	5	1									7	7	8	6
								2	10	4									8	1	10	5
								4	12	3									4	2	11	9
								1	2	1									8	4	8	6
								1	2	5									5	3	8	7
								6	2	1									2		5
								2	7	2									4		5
								1	2	5									8		2
								4	3	15									7		4
								4	2	11									9		3
								6	2	4									3		5
								3	5	3									8		7
								7	10	5									10		4
								2	2	5									12		6
								3	8	1									2		5
								3	2	10									13		6
								3	3	1									3		4
								1	5	2									6		6
								7		1									3		5
								4		5									13
								2		6									5
								5		3									12
								7		5									4
								6		9									11
								6		1									5
								4		12									5
								2		7									7
