# Supplementary material for: Coronavirus M protein impairs cilium during early infection by enhancing the AurA-HDAC6 axis
Source: PLoS Pathog. 2025 Sep 12;21(9):e1013515. doi: 10.1371/journal.ppat.1013515 (PMC12445521; doi:10.1371/journal.ppat.1013515)
Supplement: S9 Table — (XLSX) [file ppat.1013515.s016.xlsx]

## Sheet: Sheet1
Figure S2B left	NC+Tubacin	Mock+Tubacin	PEDV+Tubacin	PDCoV+Tubacin		Figure S2B right	NC+Tubacin	Mock+Tubacin	PEDV+Tubacin	PDCoV+Tubacin		Figure S2C left	NC+PHA	Mock+PHA	PEDV+PHA	PDCoV+PHA		Figure S2C right	NC+PHA	Mock+PHA	PEDV+PHA	PDCoV+PHA		Figure S2D left	NC+Tubacin	Mock+Tubacin	PEDV+Tubacin	PDCoV+Tubacin		Figure S2D right	NC+Tubacin	Mock+Tubacin	PEDV+Tubacin	PDCoV+Tubacin		Figure S2E left	NC+PHA	Mock+PHA	PEDV+PHA	PDCoV+PHA		Figure S2E right	NC+PHA	Mock+PHA	PEDV+PHA	PDCoV+PHA		Figure S2F left	NC+Tubacin
	45.12	52.54	48.51	46.84			6	8	4	12			42.65	48.35	44.33	46.38			8	12	3	5			53.85	52.54	48.51	46.84			11	5	2	4			42.65	48.35	44.33	46.38			13	6	5	7			42.42
	48	53.27	50.46	49.54			5	13	2	3			48.84	50.52	43.66	43.21			2	8	3	3			48.19	53.27	50.46	49.54			6	12	9	4			48.84	50.52	43.66	43.21			4	5	15	6			53.85
	47.33	50.5	44.44	50.43			5	5	11	4			50	45.45	46.38	50.54			5	3	4	5			46.23	50.5	44.44	50.43			10	5	6	7			50	45.45	46.38	50.54			5	4	3	4			54.17
	49.5	49.64	45.63	45.74			7	3	3	3			56.25	48.62	45	52.81			5	10	7	4			50.5	49.64	45.63	45.74			4	5	4	1			56.25	48.62	45	52.81			4	7	4	8			44.44
	45.63	46.02	50.51	51.56			4	16	17	3			49.54	44.34	48.1	45.04			5	3	2	5			45.63	46.02	50.51	48			4	10	7	5			44.29	46.81	48.1	45.04			8	4	5	5			45
							3	5	3	3			47.86	43.86	51.47	47.1			4	5	6	3			54.17	48.15	51.85	51.56			5	3	9	4			51.06	46.43	51.47	48.72			4	5	5	6			46.15
							3	3	4	3									13	10	5	5			49.23	48.39	48.65	47.62			10	11	4	6			54.55	51.28	48.68	48.57			6	5	5	8
							10	3	2	3									7	6	2	3									3	13	11	6									6	3	4	5
							2	3	3	3									4	3	8	14									10	3	11	9									11	4	6	3
							10	4	2	2									5	7	15	11									4	5	3	4									5	11	5	9
							2	4	5	2									2	3	7	9									8	5	1	1									3	9	13	10
							6	6	3	2									2	5	5	3									3	6	10	11									10	7	3	5
							2	3	2	6									4	9	16	7									4	4	14	3									7	12	4	7
							3	3	2	2									7	14	3	7									4	4	9	9									14	8	6	8
							2	5	2	2									15	3	3	3									3	6	3	3									6	10	12	8
							3	6	4	11									5	2	6	5									11	5	4	3									3	5	13	7
							2	2	2	10									10	4	2	4									5	7	6	5									7	4	17	8
							2	7	3	7									3	10	8	5									8	6	13	4									11	15	5	7
							12	7	3	6									2	9	3	4									5	3	3	5									11	4	5	14
							3	3	8	3									9	4	6	5									9	8	1	1									9	5	7	13
							9	7	6	5									2	7	5	3									4	2	3	5									7	4	9	4
							8	2	8	2									5	3	9	4									8	10	1	1									12	3	6	7
							15	5	4	3									8	3	3	5									2	5	12	12									5	6	6	6
							7	2	3	2									6	4	5	4									2	8	6	9									10	5	5	5
							8	11	3	2									7	5	9	6									9	5	7	3									13	5	5	3
							10	5	3	4									6	4	5	6									2	2	8	16									5	7	7	3
							4	4	11	3									6	6	6	4									5	3	10	1									3	10	11	4
							15	3	3	4									2	11	5	6									5	3	7	3									3	3	14	9
							5	9	4	5									4	5	2	4									3	4	2	1									5	6	3	7
							3	2	2	7									4	4	3	5									8	12	2	7									5	8	5	12
							5	5	5	4									13	9	3	6									7	12	3	1									6	11	12	10
							7	6	3	3									8	2	3	10									4	6	6	6									4	5	5	4
							3	8	3	3									5	10	5	6									12	4	2	9									5	5	5	9
							4	2	3	2									6	4	8	12									5	6	6	6									7	10	6	5
							3	4	3	6									2	7	3	3									4	9	3	1									8	9	7	6
							4	3	4	2									7	3	3	11									2	2	6	5									11	8	8	16
							5	2	4	5									9	6	7	4									9	7	2	5									5	5	6	8
							6	2	7	4									4	2	8	4									8	8	13	9									7	10	6	9
							2	3	2	3									10	10	5	3									5	4	5	5									4	9	6	8
							3	2	3	3									3	13	7	2									5	8	4	6									4	12	6	4
							3	3	4	15									12	5	9	3									3	5	5	10									3	11	9	5
							4	3	9	2									3	5	9	5									13	10	5	4									12	5	10	7
							5	2	3	5									2	8	3	10									5	7	4	5									10	4	5	3
							3	8	2	3									2	3	11	3									8	5	5	11									8	12	4	10
							8	2	9	16									7	11	14	16									3	2	2	2									5	8	5	7
							3	3	6	4									6	9	13	3									4	14	5	5									4	10	8	6
							4	5	2	3									2	4	4	6									6	2	5	6									7	5	3	7
							9	3	4	2									2	6	6	6									2	3	6	8									4	6	3	5
							5	10	2	8									2	13	7	2									4	2	7	6									8	8	11	5
							2	3	3	2									2	3	5	2									14	4	2	1									9	10	9	6
							3	2	12	5									2	11	4	4									6	2	9	9									10	5	6	3
							3	2	2	2									16	6	5	9									12	3	3	5									3	3	7	4
							7	7	2	7									5	2	4	2									8	5	3	2									10	5	15	11
							6	5	2	4									12	8	10	2									6	4	5	1									13	8	10	12
							13	3	3	3									5	9	3	3									12	2	5	9									7	12	5	8
							5	9	3	6									2	2	3	2									5	4	8	6									6	10	5	6
							3	5	2	5									3	6	4	5									2	1	6	5									3	5	10	9
							6	7	2	4									8	2	3	15									4	6	5	8									8	8	7	4
							5	4	6	4									5	16	11	6									6	3	2	3									5	3	7	16
							3	2	5	4									8	12	2	10									3	4	5	11									11	5	6	8
							3	4	9	11									4	14	5	3									3	4	6	8									9	6	4	10
							7	12	6	7									4	6	3	3									11	4	9	10									5		4	8
							6	3	4	5									14	11	6	9									7	10	4	3									8		5	5
							2	4	2	3									3	7	10	8									9	6	6	3									10		4	9
							2	6	6	3									5	10	2	5									4	7	6	11									6		6	10
							3	14	8	3									5	5	3	10									10	4	5	2									12			13
							3	3	6	2									4	11	7	5																					5			11
							3	10	3	4									4	11	3																						11			14
							6	5	4	11									7	6	5																						10			4
							2	5	8	4									3	2	12																						4			9
							2	3	4	4									2	9	3																									5
							7	3	3	3									13	5	4																									3
							2	9	4	3									2	10	3																									6
							2	3	2	2									2	4	10																									6
							2	9	2	2									10	4	6																									3
							2	6	3	3									2	12	7																									4
							9	3	3	4									8	3	8																									10
							3	4	7	3									10	3	10																									6
							2	2	4	3									4	5	11																									4
							16	8	3	5									2	2	3																									5
							5	4	12	2									6	5	4																									5
							3	3	4	4									7	2	9																									11
							5	3	4	2									8	4	10
							4	2	2	4									11	15	12
							8	3	7	3									2	2	5
							3	3	3	3									2	2	5
							2	3	2	5									2	5	8
							3	3	2	2									6	6	3
							9	7	5	8									7	2	4
							5	2	4	2									4	5	3
							6	3	6	3									12	8	3
							8	8	8	3									5	3	5
							2	3	8	6									12	7	7
							4	5	5	3									4	7	2
							2	3	2	3									3	2	5
							10	4	2	3									3	3	4
							3	4	2	5									3	2	5
							3	10	3	5									6	5	6
							5	7	10	3									3	2	5
							5	7	3	2									2	4	4
							3	5	4	10									2	2	7
							8	3	4	2									8	9	10
							3	18	3	2									10	10	3
							6	3	4	2									8	11	2
							6	5	3	3									4	13	3
							14	8	2	4									5	3
							10	9	5	4									5	2
							5	5	4	6									2	5
							3	7	3	6									4	6
							8	5	2	2									3	7
							6	5	13	4									5	11
							3	3	6	3									5	2
							8	5	4	5										3
							3	9	3	5										4
							7	5	5	4										6
							11	3	2	3										5
							2	3	10	14										3
							4	6	2	3										15
							2	8	5	2										3
							2	3	3	5										2
							10	6	4	3										7
							4	3	15	2										6
							18	2	10	3										16
							8	4	13	4										3
								2	6	2										4
								6	5	2										7
								5	10	3										3
								3	2	8										3
								9	2	9										5
								13	3	6										8
								10	2	7										17
								3	4	2										10
								3		3										6
								6		3										5
								9		14										14
								3		10										3
								2		3										3
								3		3										3
								3		4										2
								2		5										3
								4		12										4
								10		6										5
								7		5										4
								14		8
								3		5
								10		7
								11		6
								5		9
								5		10
								7		3
								5		2
								3		2
								3		4
								5		2
								2		3
								3		3
								2		8
								5		3
								6		3
								5		2
								7		18
								5		10
								3		5
								3		6
								2
								3
								3
[truncated: 18 more columns]
